# Supplementary material for: Serine Deamination Is a New Acid Tolerance Mechanism Observed in Uropathogenic Escherichia coli
Source: mBio. 2022 Dec 5;13(6):e02963-22. doi: 10.1128/mbio.02963-22 (PMC9765748; doi:10.1128/mbio.02963-22)
Supplement: DATA SET S1 [file mbio.02963-22-s0008.xlsx]

## Sheet: Fig1b raw data
Biorep 1
	RLU/OD										OD									RLU
Time (min)	UTI89	1 mM HCl	2 mM HCl	5 mM HCl	10 mM HCl	20 mM HCl	50 mM HCl			Time (min)	UTI89	1 mM HCl	2 mM HCl	5 mM HCl	10 mM HCl	20 mM HCl	50 mM HCl		Time (min)	UTI89	1 mM HCl	2 mM HCl	5 mM HCl	10 mM HCl	20 mM HCl	50 mM HCl
0	500.928	253.623	494.505	260.708	764.925	506.567	390.738			0	0.0539	0.0552	0.0546	0.0537	0.0536	0.0533	0.0691		0	27	14	27	14	41	27	27
60	543.767	353.866	1605.26	953.717	615.616	1263.94	0			60	0.0754	0.0763	0.076	0.0713	0.0666	0.0538	0.0608		60	41	27	122	68	41	68	0
120	2117.06	2158.73	3655.57	7062.8	11514.4	0	689.076			120	0.1606	0.1575	0.1562	0.1481	0.1215	0.0553	0.0595		120	340	340	571	1046	1399	0	41
180	68495.2	138116	207310	313067	486582	4893.62	1385.13			180	0.2997	0.2946	0.2795	0.2602	0.244	0.0611	0.0592		180	20528	40689	57943	81460	118726	299	82
240	61144.6	117388	136149	166857	465426	7506.43	3610.65			240	0.3355	0.3362	0.3251	0.3287	0.3135	0.0778	0.0601		240	20514	39466	44262	54846	145911	584	217
300	54635.1	99378.3	126189	165407	291152	21873.2	2911.18			300	0.3439	0.3378	0.333	0.3425	0.3334	0.1025	0.0608		300	18789	33570	42021	56652	97070	2242	177
360	31416.7	75736.1	93697.2	124264	215851	47567.6	3505.65			360	0.3494	0.3471	0.3435	0.3551	0.3468	0.1628	0.0619		360	10977	26288	32185	44126	74857	7744	217
420	26315.1	56408.8	69939.8	94496	90621.6	52551.4	1772.36			420	0.3707	0.3762	0.3984	0.3899	0.5502	0.3304	0.0615		420	9755	21221	27864	36844	49860	17363	109
480	13038.7	26935.3	32907.6	31518.4	53698.4	104972	7752.44			480	0.3949	0.402	0.4306	0.5914	0.7122	0.5217	0.0614		480	5149	10828	14170	18640	38244	54764	476
Biorep 2
	RLU/OD										OD										RLU
Time (min)	UTI89	1 mM HCl	2 mM HCl	3 mM HCl	5 mM HCl	10 mM HCl	15 mM HCl	20 mM HCl		Time (min)	UTI89	1 mM HCl	2 mM HCl	3 mM HCl	5 mM HCl	10 mM HCl	15 mM HCl	20 mM HCl		Time (min)	UTI89	1 mM HCl	2 mM HCl	3 mM HCl	5 mM HCl	10 mM HCl	15 mM HCl	20 mM HCl
0	744.102	248.227	257.827	255.941	500.928	497.238	259.74	748.175		0	0.0551	0.0564	0.0543	0.0547	0.0539	0.0543	0.0539	0.0548		0	41	14	14	14	27	27	14	41
60	841.584	504.305	517.677	677.541	343.949	4090.29	1342.06	746.812		60	0.0808	0.0813	0.0792	0.0797	0.0785	0.0731	0.0611	0.0549		60	68	41	41	54	27	299	82	41
120	77567.7	83648.9	95801.6	119480	168441	186147	51486.9	2125.44		120	0.1846	0.1806	0.1784	0.1825	0.1822	0.1656	0.1029	0.0574		120	14319	15107	17091	21805	30690	30826	5298	122
180	51597.7	72330.2	87790.4	108146	146193	323309	191353	12281.8		180	0.3236	0.324	0.3177	0.3177	0.301	0.2886	0.2218	0.0653		180	16697	23435	27891	34358	44004	93307	42442	802
240	42980.3	55684.9	62478	53525.3	83640.6	168325	330108	67082.9		240	0.3654	0.3745	0.364	0.3594	0.345	0.3385	0.3234	0.0881		240	15705	20854	22742	19237	28856	56978	106757	5910
300	46300.8	58980.5	68443.6	70934	108141	185287	189701	110452		300	0.3744	0.3796	0.3688	0.3683	0.3647	0.3573	0.3477	0.146		300	17335	22389	25242	26125	39439	66203	65959	16126
360	37420.7	54403.2	65973.8	74798.8	120734	194113	240657	118142		360	0.3939	0.4013	0.3892	0.3876	0.3881	0.3778	0.3609	0.2454		360	14740	21832	25677	28992	46857	73336	86853	28992
420	32058.8	41072.8	49884.5	53676.5	93711.1	142048	169750	258296		420	0.4153	0.4204	0.4156	0.4118	0.4271	0.4082	0.3832	0.3058		420	13314	17267	20732	22104	40024	57984	65048	78987
480	23665.7	31554.4	40589.9	35681.4	52211	57130.4	82178.4	341510		480	0.4403	0.4439	0.4475	0.4432	0.4767	0.4492	0.4214	0.3311		480	10420	14007	18164	15814	24889	25663	34630	113074
Biorep 3
	RLU/OD										OD										RLU
Time (min)	UTI89	1 mM HCl	2 mM HCl	3 mM HCl	5 mM HCl	10 mM HCl	15 mM HCl	20 mM HCl		Time (min)	UTI89	1 mM HCl	2 mM HCl	3 mM HCl	5 mM HCl	10 mM HCl	15 mM HCl	20 mM HCl		Time (min)	UTI89	1 mM HCl	2 mM HCl	3 mM HCl	5 mM HCl	10 mM HCl	15 mM HCl	20 mM HCl
0	260.708	507.519	501.859	256.41	509.434	518.234	770.677	512.334		0	0.0537	0.0532	0.0538	0.0546	0.053	0.0521	0.0532	0.0527		0	14	27	27	14	27	27	41	27
60	347.044	530.401	690.537	859.671	874.036	9220.78	1350.91	1287.88		60	0.0778	0.0773	0.0782	0.0791	0.0778	0.0693	0.0607	0.0528		60	27	41	54	68	68	639	82	68
120	57084	88341.8	112185	140118	183707	207368	54929.3	1956.91		120	0.1773	0.1767	0.1762	0.1785	0.1786	0.163	0.1061	0.0557		120	10121	15610	19767	25011	32810	33801	5828	109
180	8590.75	13564.9	19256.7	24205.7	37006.3	83911.4	102411	9480.52		180	0.3179	0.3195	0.3175	0.316	0.315	0.2958	0.2364	0.0616		180	2731	4334	6114	7649	11657	24821	24210	584
240	10488.9	13788.9	15008.2	15918.6	16482.5	31661.3	74315.9	98745.1		240	0.3743	0.3695	0.3666	0.3636	0.3602	0.3437	0.3318	0.0765		240	3926	5095	5502	5788	5937	10882	24658	7554
300	7864.82	13764.4	17875.3	22187.4	34266	65541	62109.3	165430		300	0.3817	0.382	0.377	0.3735	0.3699	0.3586	0.3513	0.1199		300	3002	5258	6739	8287	12675	23503	21819	19835
360	5874.75	8207.36	12632.8	17474.5	27952.5	62142.5	73600.9	217697		360	0.4024	0.4022	0.4011	0.4027	0.3961	0.3804	0.3688	0.1997		360	2364	3301	5067	7037	11072	23639	27144	43474
420	4825.88	6679.33	12885.7	15934.2	25433.6	48132.8	99772.3	313146		420	0.425	0.421	0.4207	0.4314	0.422	0.4231	0.3908	0.3007		420	2051	2812	5421	6874	10733	20365	38991	94163
480	5052.2	5925.68	9094.12	11568.5	16607.9	24594.8	59815.9	412076		480	0.4598	0.4494	0.4526	0.4756	0.4761	0.5071	0.4454	0.3347		480	2323	2663	4116	5502	7907	12472	26642	137922

## Sheet: Fig1c raw data
Biorep 1
	RLU/OD								culture pH						OD							RLU
time (min)	UTI89	UTI89 + 10 mM HCl	UTI89 + 10 mM HCl + 50 mM MOPS	UTI89 + 10 mM HCl + 50 mM HEPES				time (min)	UTI89	UTI89 + 10 mM HCl	UTI89 + 10 mM HCl + 50 mM MOPS	UTI89 + 10 mM HCl + 50 mM HEPES			time (min)	UTI89	UTI89 + 10 mM HCl	UTI89 + 10 mM HCl + 50 mM MOPS	UTI89 + 10 mM HCl + 50 mM HEPES			time (min)	UTI89	UTI89 + 10 mM HCl	UTI89 + 10 mM HCl + 50 mM MOPS	UTI89 + 10 mM HCl + 50 mM HEPES
0	337.423	435.897	267.275	351.562				0	7.31	5.22	6.71	6.84			0	0.0543333	0.052	0.0511333	0.0512			0	18.3333	22.6667	13.6667	18
60	252.99	1086.63	320.301	650.831				60	7.3	5.4	6.75	6.86			60	0.0724667	0.0665667	0.0707667	0.0701667			60	18.3333	72.3333	22.6667	45.6667
120	500.642	11581.2	645.672	325.686				120	7.03	5.82	6.7	6.85			120	0.207733	0.188467	0.210633	0.207767			120	104	2182.67	136	67.6667
180	140.117	6549.46	144.833	73.2425				180	7.01	6.18	6.78	6.87			180	0.580467	0.544167	0.561567	0.555233			180	81.3333	3564	81.3333	40.6667
240	66.4059	2980.6	44.7014	63.6073				240	7.32	6.82	6.92	7.01			240	0.8182	0.8401	0.8128	0.780833			240	54.3333	2504	36.3333	49.6667
300	60.9441	2419.58	51.2155	52.0179				300	7.5	7.2	7.03	7.19			300	0.9681	0.995767	0.976267	0.9548			300	59	2409.33	50	49.6667
360	87.7348	2214.86	77.4406	52.9291				360	7.79	7.54	7.19	7.4			360	1.1322	1.12663	1.11483	1.1084			360	99.3333	2495.33	86.3333	58.6667
420	77.0058	1647.12	77.2793	50.4935				420	7.96	7.78	7.38	7.54			420	1.1774	1.1768	1.17323	1.16847			420	90.6667	1938.33	90.6667	59
Biorep 2
	RLU/OD								culture pH						OD							RLU
time (min)	UTI89	UTI89 + 10 mM HCl	UTI89 + 10 mM HCl + 50 mM MOPS	UTI89 + 10 mM HCl + 50 mM HEPES				time (min)	UTI89	UTI89 + 10 mM HCl	UTI89 + 10 mM HCl + 50 mM MOPS	UTI89 + 10 mM HCl + 50 mM HEPES			time (min)	UTI89	UTI89 + 10 mM HCl	UTI89 + 10 mM HCl + 50 mM MOPS	UTI89 + 10 mM HCl + 50 mM HEPES			time (min)	UTI89	UTI89 + 10 mM HCl	UTI89 + 10 mM HCl + 50 mM MOPS	UTI89 + 10 mM HCl + 50 mM HEPES
0	271.164	270.985	264.858	265.372				0	7.37	5.28	6.81	7.03			0	0.0504	0.0504333	0.0516	0.0515			0	13.6667	13.6667	13.6667	13.6667
60	468.616	1158.94	276.423	445.361				60	7.34	5.47	6.83	7.03			60	0.0775333	0.0704667	0.082	0.0808333			60	36.3333	81.6667	22.6667	36
120	169.123	4188.33	156.25	165.754				120	7.11	5.93	6.78	6.97			120	0.214833	0.220533	0.232533	0.2192			120	36.3333	923.667	36.3333	36.3333
180	69.1756	981.145	65.4222	60.3508				180	7.08	6.36	6.81	7.01			180	0.525233	0.581633	0.555367	0.530233			180	36.3333	570.667	36.3333	32
240	52.3336	480.257	94.3764	78.0389				240	7.54	7	7.02	7.22			240	0.777067	0.8197	0.769967	0.756033			240	40.6667	393.667	72.6667	59
300	63.892	329.645	60.4157	49.5446				300	7.78	7.42	7.31	7.35			300	0.923433	1.0031	0.976567	0.915			300	59	330.667	59	45.3333
360	52.6571	220.862	44.9802	44.6399				360	7.98	7.84	7.49	7.61			360	1.03183	1.1274	1.1116	1.01553			360	54.3333	249	50	45.3333
420	53.1069	241.759	64.9899	50.3423				420	8.18	8.14	7.57	7.73			420	1.11097	1.21747	1.1848	1.0859			420	59	294.333	77	54.6667
Biorep 3
	RLU/OD								culture pH						OD							RLU
time (min)	UTI89	UTI89 + 10 mM HCl	UTI89 + 10 mM HCl + 50 mM MOPS	UTI89 + 10 mM HCl + 50 mM HEPES				time (min)	UTI89	UTI89 + 10 mM HCl	UTI89 + 10 mM HCl + 50 mM MOPS	UTI89 + 10 mM HCl + 50 mM HEPES			time (min)	UTI89	UTI89 + 10 mM HCl	UTI89 + 10 mM HCl + 50 mM MOPS	UTI89 + 10 mM HCl + 50 mM HEPES			time (min)	UTI89	UTI89 + 10 mM HCl	UTI89 + 10 mM HCl + 50 mM MOPS	UTI89 + 10 mM HCl + 50 mM HEPES
0	0	245.614	0	0				0	7	5	6.59	6.75			0	0.0569	0.057	0.0567	0.057			0	0	14	0	0
60	830.281	905.459	862.944	0				60	6.94	5.17	6.59	6.79			60	0.0819	0.0751	0.0788	0.0801			60	68	68	68	0
120	18339.3	176626	33599.7	17600.5				120	6.7	5.8	6.57	6.72			120	0.1674	0.1553	0.1589	0.1567			120	3070	27430	5339	2758
180	6993.05	187720	16126.3	7622.84				180	6.84	6.28	6.63	6.78			180	0.3166	0.3285	0.3041	0.3012			180	2214	61666	4904	2296
240	8529.69	158531	15527.9	7263.12				240	7.12	6.74	6.73	6.97			240	0.3217	0.3541	0.3211	0.3124			240	2744	56136	4986	2269
300	8310.95	171889	13839	5685.92				300	7.42	6.99	6.96	7.09			300	0.3351	0.3563	0.323	0.3273			300	2785	61244	4470	1861
360	6719.41	135112	10486.2	4693.12				360	7.57	7.39	7.02	7.18			360	0.3539	0.3834	0.3394	0.3503			360	2378	51802	3559	1644
420	4786.01	75201.7	8366.8	3699.87				420	7.84	7.67	7.09	7.28			420	0.3832	0.5156	0.3735	0.3965			420	1834	38774	3125	1467

## Sheet: Fig1d raw data
	RLU/OD							OD							RLU
Time (min)	UTI89	UTI89 + 10 mM HCl	UTI89 ΔypdBΔbtsS	UTI89 ΔypdBΔbtsS + 10 mM HCl			Time (min)	UTI89	UTI89 + 10 mM HCl	UTI89 ΔypdBΔbtsS	UTI89 ΔypdBΔbtsS + 10 mM HCl			Time (min)	UTI89	UTI89 + 10 mM HCl	UTI89 ΔypdBΔbtsS	UTI89 ΔypdBΔbtsS + 10 mM HCl
0	244.755	0	478.723	762.082			0	0.0572	0.0552	0.0564	0.0538			0	14	0	27	41
60	410.959	0	419.907	483.005			60	0.0657	0.058	0.0643	0.0559			60	27	0	27	27
120	185947	168486	455.635	194.665			120	0.2159	0.1453	0.2085	0.1387			120	40146	24481	95	27
180	84002.4	421489	1349.26	327.345			180	0.3288	0.2821	0.3224	0.2505			180	27620	118902	435	82
240	118819	216591	1308.89	406.334			240	0.3692	0.3623	0.3736	0.3347			240	43868	78471	489	136
300	90394	308912	1813.98	262.649			300	0.3807	0.4127	0.3892	0.3617			300	34413	127488	706	95
360	74559.5	207891	1885.05	246.242			360	0.42	0.4666	0.4106	0.3858			360	31315	97002	774	95
420	59146.1	162247	1132.25	195.798			420	0.4532	0.5282	0.4204	0.4188			420	26805	85699	476	82
480	45527.2	126315	898.018	195.656			480	0.4894	0.5424	0.4844	0.5571			480	22281	68513	435	109
	RLU/OD							OD							RLU
Time (min)	UTI89	UTI89 + 10 mM HCl	UTI89 ΔypdBΔbtsS	UTI89 ΔypdBΔbtsS + 10 mM HCl			Time (min)	UTI89	UTI89 + 10 mM HCl	UTI89 ΔypdBΔbtsS	UTI89 ΔypdBΔbtsS + 10 mM HCl			Time (min)	UTI89	UTI89 + 10 mM HCl	UTI89 ΔypdBΔbtsS	UTI89 ΔypdBΔbtsS + 10 mM HCl
0	0	261.194	497.238	1022.73			0	0.0516	0.0536	0.0543	0.0528			0	0	14	27	54
60	0	248.227	430.622	254.083			60	0.0592	0.0564	0.0627	0.0551			60	0	14	27	14
120	92066.1	205830	394.61	399.113			120	0.1936	0.1398	0.2078	0.1353			120	17824	28775	82	54
180	18369	181532	1030.02	339.404			180	0.3084	0.2793	0.3165	0.2416			180	5665	50702	326	82
240	29842.7	61977.7	1015.5	210.461			240	0.356	0.3676	0.3614	0.3231			240	10624	22783	367	68
300	26630.8	79176.9	1304.35	330.403			300	0.3811	0.4058	0.3749	0.3299			300	10149	32130	489	109
360	17230.3	61490.7	1162.11	295.233			360	0.4329	0.4622	0.4096	0.3692			360	7459	28421	476	109
420	9394.9	44543.5	831.445	407.195			420	0.4743	0.5005	0.4414	0.4003			420	4456	22294	367	163
480	6696.36	27038.9	573.903	158.638			480	0.5052	0.5346	0.4966	0.5169			480	3383	14455	285	82
	RLU/OD							OD							RLU
Time (min)	UTI89	UTI89 + 10 mM HCl	UTI89 ΔypdBΔbtsS	UTI89 ΔypdBΔbtsS + 10 mM HCl			Time (min)	UTI89	UTI89 + 10 mM HCl	UTI89 ΔypdBΔbtsS	UTI89 ΔypdBΔbtsS + 10 mM HCl			Time (min)	UTI89	UTI89 + 10 mM HCl	UTI89 ΔypdBΔbtsS	UTI89 ΔypdBΔbtsS + 10 mM HCl
0	260.223	500	0	490.018			0	0.0538	0.054	0.0524	0.0551			0	14	27	0	27
60	734.767	762.082	263.158	763.501			60	0.0558	0.0538	0.0532	0.0537			60	41	41	14	41
120	951.049	1380.47	591.631	691.4			120	0.0715	0.0594	0.0693	0.0593			120	68	82	41	41
180	81092.1	50214.4	634.09	703.259			180	0.1749	0.1166	0.1719	0.1166			180	14183	5855	109	82
240	87547.4	331017	1419.42	449.485			240	0.3009	0.2685	0.2966	0.2425			240	26343	88878	421	109
300	94609.5	216538	1493.8	129.419			300	0.3521	0.3622	0.3548	0.3168			300	33312	78430	530	41
360	69727.4	262942	2373.64	679.399			360	0.3815	0.4058	0.3779	0.3194			360	26601	106702	897	217
420	57747.9	167834	1793.74	576.923			420	0.4023	0.441	0.4092	0.3536			420	23232	74015	734	204
480	42726.1	136440	1332.64	197.638			480	0.4512	0.4899	0.4795	0.4149			480	19278	66842	639	82

## Sheet: Fig S2 raw data
Biorep 1																								Biorep 1																								Biorep 1
	RLU/OD							OD							RLU										RLU/OD							OD							RLU										RLU/OD
Time (min)	UTI89	UTI89 + 10 mM Acetic Acid	UTI89 ΔypdBΔbtsS	UTI89 ΔypdBΔbtsS + 10 mM Acetic Acid			Time (min)	UTI89	UTI89 + 10 mM Acetic Acid	UTI89 ΔypdBΔbtsS	UTI89 ΔypdBΔbtsS + 10 mM Acetic Acid	but1 aa		Time (min)	UTI89	UTI89 + 10 mM Acetic Acid	UTI89 ΔypdBΔbtsS	UTI89 ΔypdBΔbtsS + 10 mM Acetic Acid						Time (min)	UTI89	UTI89 + 1 mM Pyruvic Acid	UTI89 ΔypdBΔbtsS	UTI89 ΔypdBΔbtsS + 1 mM Pyruvic Acid			Time (min)	UTI89	UTI89 + 1 mM Pyruvic Acid	UTI89 ΔypdBΔbtsS	UTI89 ΔypdBΔbtsS + 1 mM Pyruvic Acid	but1 aa		Time (min)	UTI89	UTI89 + 1 mM Pyruvic Acid	UTI89 ΔypdBΔbtsS	UTI89 ΔypdBΔbtsS + 1 mM Pyruvic Acid						Time (min)	UTI89
0	246.046	491.803	251.346	508.475			0	0.0569	0.0549	0.0557	0.0531			0	14	27	14	27						0	469.565	248.668	218.75	0			0	0.0575	0.0563	0.064	0.057			0	27	14	14	0						0	438.379
60	761.636	251.799	620.272	505.618			60	0.0709	0.0556	0.0661	0.0534			60	54	14	41	27						60	614.693	19049.8	821.918	208.333			60	0.0667	0.0642	0.0657	0.0672			60	41	1223	54	14						60	464.018
120	612.903	3031.2	288.732	235.69			120	0.155	0.0673	0.142	0.0594			120	95	204	41	14						120	1343.71	221013	704.748	592.486			120	0.1414	0.1313	0.1348	0.1384			120	190	29019	95	82						120	29795.7
180	225799	3260	175.89	657.734			180	0.2447	0.1	0.2331	0.0821			180	55253	326	41	54						180	374230	788687	203.777	249.769			180	0.2078	0.2208	0.2012	0.2162			180	77765	174142	41	54						180	13096
240	102798	54927.4	533.028	618.401			240	0.3074	0.1583	0.3058	0.1326			240	31600	8695	163	82						240	149157	444765	177.866	258.105			240	0.3024	0.324	0.3036	0.3177			240	45105	144104	54	82						240	53094.9
300	73410.9	490710	1215.3	73.0689			300	0.3222	0.2224	0.3242	0.1916			300	23653	109134	394	14						300	99056.9	298293	416.794	198.83			300	0.3234	0.3486	0.3263	0.342			300	32035	103985	136	68						300	47338.5
360	101761	398797	1751.1	428.459			360	0.3351	0.2709	0.3415	0.2544			360	34100	108034	598	109						360	69215.8	127049	313.579	221.861			360	0.38	0.3887	0.3476	0.3696			360	26302	49384	109	82						360	26968.3
420	48680.2	429492	1200.66	387.487			420	0.4228	0.295	0.3623	0.2813			420	20582	126700	435	109						420	65231.5	168456	369.659	130.872			420	0.5465	0.5718	0.6249	0.7259			420	35649	96323	231	95						420	9127.68
480	43621.4	125980	753.269	367.789			480	0.6746	0.696	0.7036	0.5166			480	29427	87682	530	190						480	42748.6	97139.7	416.551	189.073			480	0.6658	0.7625	0.7178	0.7193			480	28462	74069	299	136						480	5759.73
Biorep 2																								Biorep 2																								Biorep 2
	RLU/OD							OD							RLU										RLU/OD							OD							RLU										RLU/OD
Time (min)	UTI89	UTI89 + 10 mM Acetic Acid	UTI89 ΔypdBΔbtsS	UTI89 ΔypdBΔbtsS + 10 mM Acetic Acid			Time (min)	UTI89	UTI89 + 10 mM Acetic Acid	UTI89 ΔypdBΔbtsS	UTI89 ΔypdBΔbtsS + 10 mM Acetic Acid	but1 aa		Time (min)	UTI89	UTI89 + 10 mM Acetic Acid	UTI89 ΔypdBΔbtsS	UTI89 ΔypdBΔbtsS + 10 mM Acetic Acid						Time (min)	UTI89	UTI89 + 1 mM Pyruvic Acid	UTI89 ΔypdBΔbtsS	UTI89 ΔypdBΔbtsS + 1 mM Pyruvic Acid			Time (min)	UTI89	UTI89 + 1 mM Pyruvic Acid	UTI89 ΔypdBΔbtsS	UTI89 ΔypdBΔbtsS + 1 mM Pyruvic Acid	but1 aa		Time (min)	UTI89	UTI89 + 1 mM Pyruvic Acid	UTI89 ΔypdBΔbtsS	UTI89 ΔypdBΔbtsS + 1 mM Pyruvic Acid						Time (min)	UTI89
0	227.642	718.039	756.458	0			0	0.0615	0.0571	0.0542	0.052			0	14	41	14	27						0	227.642	0	1223.02	0			0	0.0615	0.0598	0.0556	0.0541			0	14	0	68	0						0	227.642
60	471.264	7323.23	0	516.252			60	0.087	0.0594	0.065	0.0523			60	41	435	14	27						60	471.264	32775.2	0	1047.77			60	0.087	0.0854	0.0652	0.0649			60	41	2799	0	68						60	471.264
120	59340	30306.1	1054.49	226.537			120	0.1788	0.0686	0.1413	0.0618			120	10610	2079	54	68						120	59340	246278	490.267	388.489			120	0.1788	0.2222	0.1387	0.139			120	10610	54723	68	54						120	59340
180	115604	47655.2	114.117	290.635			180	0.2623	0.1015	0.2366	0.0929			180	30323	4837	27	95						180	115604	359387	252.572	120.751			180	0.2623	0.3358	0.2138	0.2236			180	30323	120682	54	27						180	115604
240	52981.2	233101	175.896	349.288			240	0.319	0.1738	0.307	0.1546			240	16901	40513	54	14						240	52981.2	173755	129.378	212.566			240	0.319	0.3678	0.3169	0.3199			240	16901	63907	41	68						240	52981.2
300	46686.1	421472	125.728	125.815			300	0.3431	0.2541	0.3261	0.2146			300	16018	107096	27	54						300	46686.1	305585	242.819	199.238			300	0.3431	0.3674	0.3377	0.3413			300	16018	112272	82	68						300	46686.1
360	38560.8	362493	241.106	500.552			360	0.3502	0.2836	0.3401	0.2717			360	13504	102803	27	54						360	38560.8	266452	191.119	114.079			360	0.3502	0.3743	0.3558	0.3594			360	13504	99733	68	41						360	38560.8
420	36366.8	351953	112.606	361.526			420	0.3702	0.3046	0.3641	0.3015			420	13463	107205	68	149						420	36366.8	220184	84.56	185.298			420	0.3702	0.3865	0.6386	0.6584			420	13463	85101	54	122						420	36366.8
480	19236.9	259340	106.051	297.94			480	0.553	0.4743	0.6412	0.5001			480	10638	123005	27	41						480	19236.9	150082	53.8977	91.805			480	0.553	0.3916	0.7607	0.7407			480	10638	58772	41	68						480	19236.9
Biorep 3																								Biorep 3																								Biorep 3
	RLU/OD							OD							RLU										RLU/OD							OD							RLU										RLU/OD
Time (min)	UTI89	UTI89 + 10 mM Acetic Acid	UTI89 ΔypdBΔbtsS	UTI89 ΔypdBΔbtsS + 10 mM Acetic Acid			Time (min)	UTI89	UTI89 + 10 mM Acetic Acid	UTI89 ΔypdBΔbtsS	UTI89 ΔypdBΔbtsS + 10 mM Acetic Acid	but1 aa		Time (min)	UTI89	UTI89 + 10 mM Acetic Acid	UTI89 ΔypdBΔbtsS	UTI89 ΔypdBΔbtsS + 10 mM Acetic Acid						Time (min)	UTI89	UTI89 + 1 mM Pyruvic Acid	UTI89 ΔypdBΔbtsS	UTI89 ΔypdBΔbtsS + 1 mM Pyruvic Acid			Time (min)	UTI89	UTI89 + 1 mM Pyruvic Acid	UTI89 ΔypdBΔbtsS	UTI89 ΔypdBΔbtsS + 1 mM Pyruvic Acid	but1 aa		Time (min)	UTI89	UTI89 + 1 mM Pyruvic Acid	UTI89 ΔypdBΔbtsS	UTI89 ΔypdBΔbtsS + 1 mM Pyruvic Acid						Time (min)	UTI89
0	434.084	243.056	257.353	510.397			0	0.0622	0.0576	0.0544	0.0529			0	27	14	14	27						0	434.084	459.184	260.223	770.677			0	0.0622	0.0588	0.0538	0.0532			0	27	27	14	41						0	434.084
60	961.313	698.467	213.415	510.397			60	0.0853	0.0587	0.0656	0.0529			60	82	41	14	27						60	961.313	23107.4	422.535	838.509			60	0.0853	0.0782	0.0639	0.0644			60	82	1807	27	54						60	961.313
120	37252.4	4041.6	366.35	994.152			120	0.1787	0.0673	0.1474	0.0684			120	6657	272	54	68						120	37252.4	260159	378.416	848.991			120	0.1787	0.1822	0.1427	0.1437			120	6657	47401	54	122						120	37252.4
180	39193.7	9697.3	110.475	796.98			180	0.2617	0.0925	0.2444	0.1192			180	10257	897	27	95						180	39193.7	315072	240.214	60.3708			180	0.2617	0.2914	0.2248	0.2319			180	10257	91812	54	14						180	39193.7
240	18702.1	13000	174.25	76.2943			240	0.3182	0.209	0.3099	0.1835			240	5951	2717	54	14						240	18702.1	145259	81.4725	125.497			240	0.3182	0.3396	0.3314	0.3267			240	5951	49330	27	41						240	18702.1
300	18337	51772.3	82.7967	216.26			300	0.3638	0.4322	0.3261	0.2497			300	6671	22376	27	54						300	18337	198160	397.196	352.805			300	0.3638	0.3441	0.3424	0.3458			300	6671	68187	136	122						300	18337
360	9939.7	53603.9	79.9526	193.064			360	0.4975	0.5766	0.3377	0.2797			360	4945	30908	27	54						360	9939.7	171570	150.586	361.318			360	0.4975	0.3401	0.3586	0.3764			360	4945	58351	54	136						360	9939.7
420	6029.07	35365.4	186.148	491.263			420	0.6535	0.6473	0.3653	0.3033			420	3940	22892	68	149						420	6029.07	63631.6	47.6443	204.526			420	0.6535	0.6862	0.5667	0.5965			420	3940	43664	27	122						420	6029.07
480	4173.31	42887.1	43.4084	62.7103			480	0.8528	0.8157	0.622	0.6538			480	3559	34983	27	41						480	4173.31	38849.4	184.27	208.405			480	0.8528	0.8274	0.445	0.5854			480	3559	32144	82	122						480	4173.31
[truncated: 14 more columns]

## Sheet: Fig 2a raw data
	RLU/OD													OD													RLU
Time (min)	UTI89	UTI89 + 50 mM Serine	ΔsdaA	ΔsdaA + 50 mM Serine	ΔsdaB	ΔsdaB + 50 mM Serine	ΔsdaC	ΔsdaC + 50 mM Serine	ΔsdaAΔsdaB	ΔsdaAΔsdaB + 50 mM Serine			Time (min)	UTI89	UTI89 + 50 mM Serine	ΔsdaA	ΔsdaA + 50 mM Serine	ΔsdaB	ΔsdaB + 50 mM Serine	ΔsdaC	ΔsdaC + 50 mM Serine	ΔsdaAΔsdaB	ΔsdaAΔsdaB + 50 mM Serine			Time (min)	UTI89	UTI89 + 50 mM Serine	ΔsdaA	ΔsdaA + 50 mM Serine	ΔsdaB	ΔsdaB + 50 mM Serine	ΔsdaC	ΔsdaC + 50 mM Serine	ΔsdaAΔsdaB	ΔsdaAΔsdaB + 50 mM Serine
0	720.562	507.519	445.545	978.261	985.402	524.272	694.915	297.24	267.686	256.41			0	0.0569	0.0532	0.0606	0.0552	0.0548	0.0515	0.059	0.0471	0.0523	0.0546			0	41	27	27	54	54	27	41	14	14	14
60	156.6	337.079	1040.53	665.025	611.028	656	1120.28	473.684	0	376.569			60	0.0894	0.0801	0.0913	0.0812	0.0671	0.0625	0.0848	0.057	0.066	0.0717			60	14	27	95	54	41	41	95	27	0	27
120	1009.56	4621.33	625.575	2274.74	803.835	781.25	224.535	368.705	455.312	304.606			120	0.1882	0.1941	0.2174	0.2031	0.1356	0.1216	0.1826	0.1112	0.1186	0.1346			120	190	897	136	462	109	95	41	41	54	41
180	379.826	18933.5	350.968	4529.8	539.735	157.028	141.361	52.691	343.815	337.033			180	0.3212	0.3516	0.3875	0.3658	0.302	0.2611	0.382	0.2657	0.2385	0.2433			180	122	6657	136	1657	163	41	54	14	82	82
240	849.191	12748.8	418.341	3555.24	573.502	223.86	866.196	444.626	309.132	250			240	0.3521	0.422	0.4231	0.4281	0.4272	0.3663	0.4387	0.3666	0.3526	0.328			240	299	5380	177	1522	245	82	380	163	109	82
300	1166.2	12360.5	551.057	2343.88	616.92	95.8392	696.284	32.8638	218.608	182.697			300	0.361	0.4715	0.4446	0.4868	0.4409	0.4278	0.4682	0.426	0.3751	0.3722			300	421	5828	245	1141	272	41	326	14	82	68
360	412.449	8941.33	440.795	1674.71	698.671	142.051	365.854	172.523	238.934	102.551			360	0.3952	0.5318	0.4628	0.5595	0.4666	0.4787	0.4838	0.4753	0.3976	0.3998			360	163	4755	204	937	326	68	177	82	95	41
420	422.41	5295.85	238.095	1036.18	232.78	90.06	310.299	46.7775	118.89	120.348			420	0.4498	0.6439	0.5124	0.6688	0.5241	0.5996	0.5253	0.5772	0.4542	0.4487			420	190	3410	122	693	122	54	163	27	54	54
480	256.773	5278.11	100.878	937.327	333.275	101.888	202.904	21.7391	177.259	44.9401			480	0.4245	0.6616	0.5353	0.7244	0.5701	0.6674	0.5372	0.644	0.4626	0.6008			480	109	3492	54	679	190	68	109	14	82	27
	RLU/OD													OD													RLU
Time (min)	UTI89	UTI89 + 50 mM Serine	ΔsdaA	ΔsdaA + 50 mM Serine	ΔsdaB	ΔsdaB + 50 mM Serine	ΔsdaC	ΔsdaC + 50 mM Serine	ΔsdaAΔsdaB	ΔsdaAΔsdaB + 50 mM Serine			Time (min)	UTI89	UTI89 + 50 mM Serine	ΔsdaA	ΔsdaA + 50 mM Serine	ΔsdaB	ΔsdaB + 50 mM Serine	ΔsdaC	ΔsdaC + 50 mM Serine	ΔsdaAΔsdaB	ΔsdaAΔsdaB + 50 mM Serine			Time (min)	UTI89	UTI89 + 50 mM Serine	ΔsdaA	ΔsdaA + 50 mM Serine	ΔsdaB	ΔsdaB + 50 mM Serine	ΔsdaC	ΔsdaC + 50 mM Serine	ΔsdaAΔsdaB	ΔsdaAΔsdaB + 50 mM Serine
0	742.754	749.543	5799.26	7626.81	526.316	0	1040.46	509.434	0	504.673			0	0.0552	0.0547	0.0538	0.0552	0.0513	0.054	0.0519	0.053	0.0558	0.0535			0	41	41	312	421	27	0	54	27	0	27
60	302.691	310.702	10190.5	15145.2	390.173	181.347	559.345	356.2	340.479	883.117			60	0.0892	0.0869	0.084	0.0861	0.0692	0.0772	0.0733	0.0758	0.0793	0.077			60	27	27	856	1304	27	14	41	27	27	68
120	1753.63	6091.53	2240	2147.56	439.56	154.905	167.91	243.613	250.611	360.24			120	0.1859	0.2185	0.2	0.2277	0.1547	0.1743	0.1608	0.1683	0.1636	0.1499			120	326	1331	448	489	68	27	27	41	41	54
180	1486.32	14154.2	1219.37	4922.55	45.3515	197.732	285.8	172.249	196.721	155.657			180	0.329	0.3878	0.3346	0.3809	0.3087	0.3439	0.3324	0.3135	0.2745	0.2634			180	489	5489	408	1875	14	68	95	54	54	41
240	1338.48	7981.25	1435.92	2735.83	533.432	122.532	233.301	103.327	705.848	785.673			240	0.3758	0.48	0.3691	0.4569	0.4068	0.4407	0.4072	0.3968	0.3471	0.3462			240	503	3831	530	1250	217	54	95	41	245	272
300	1359.86	6537.27	1042.08	2343.13	525.239	82.6113	122.117	249.828	628.4	721.476			300	0.4096	0.5487	0.404	0.5275	0.4398	0.4963	0.4422	0.4363	0.3676	0.3576			300	557	3587	421	1236	231	41	54	109	231	258
360	722.678	5059.06	658.923	1842.7	247.716	92.7994	28.6826	156.19	327.553	498.047			360	0.4511	0.6096	0.4735	0.6192	0.4925	0.5819	0.4881	0.525	0.4152	0.4096			360	326	3084	312	1141	122	54	14	82	136	204
420	484.277	3721.74	568.225	1327.57	172.445	63.1158	230.537	177.063	194.314	261.298			420	0.477	0.69	0.5262	0.7058	0.5509	0.6496	0.5292	0.6156	0.4889	0.4669			420	231	2568	299	937	95	41	122	109	95	122
480	503.611	2502.35	243.161	1190.76	67.4897	170.868	159.262	58.5798	359.61	281.568			480	0.5123	0.7437	0.5593	0.7533	0.6075	0.714	0.5965	0.6999	0.4922	0.5789			480	258	1861	136	897	41	122	95	41	177	163
	RLU/OD													OD													RLU
Time (min)	UTI89	UTI89 + 50 mM Serine	ΔsdaA	ΔsdaA + 50 mM Serine	ΔsdaB	ΔsdaB + 50 mM Serine	ΔsdaC	ΔsdaC + 50 mM Serine	ΔsdaAΔsdaB	ΔsdaAΔsdaB + 50 mM Serine			Time (min)	UTI89	UTI89 + 50 mM Serine	ΔsdaA	ΔsdaA + 50 mM Serine	ΔsdaB	ΔsdaB + 50 mM Serine	ΔsdaC	ΔsdaC + 50 mM Serine	ΔsdaAΔsdaB	ΔsdaAΔsdaB + 50 mM Serine			Time (min)	UTI89	UTI89 + 50 mM Serine	ΔsdaA	ΔsdaA + 50 mM Serine	ΔsdaB	ΔsdaB + 50 mM Serine	ΔsdaC	ΔsdaC + 50 mM Serine	ΔsdaAΔsdaB	ΔsdaAΔsdaB + 50 mM Serine
0	882.353	427.892	650.794	431.31	226.904	234.114	243.902	246.914	510.397	510.397			0	0.0612	0.0631	0.063	0.0626	0.0617	0.0598	0.0574	0.0567	0.0529	0.0529			0	54	27	41	27	14	14	14	14	27	27
60	303.712	310.702	742.358	162.602	304.74	175.879	344.828	372.928	706.806	534.55			60	0.0889	0.0869	0.0916	0.0861	0.0886	0.0796	0.0783	0.0724	0.0764	0.0767			60	27	27	68	14	27	14	27	27	54	41
120	64467.7	39147.8	822.249	574.632	150.922	295.815	109.375	765.64	168.015	92.4092			120	0.1766	0.1631	0.1654	0.1427	0.1789	0.1386	0.128	0.1071	0.1607	0.1515			120	11385	6385	136	82	27	41	14	82	27	14
180	71519.8	746871	1263.16	30300.3	152.077	196.548	439.207	783.558	200.222	157.511			180	0.2836	0.2758	0.247	0.2031	0.2696	0.2086	0.1867	0.1557	0.2697	0.2603			180	20283	205987	312	6154	41	41	82	122	54	41
240	34289	409563	697.674	18569.7	371.127	675.831	58.2121	634.425	614.458	673.666			240	0.3031	0.3137	0.2924	0.2524	0.2937	0.2619	0.2405	0.1923	0.332	0.3429			240	10393	128480	204	4687	109	177	14	122	204	231
300	50429.4	367866	456.495	10373.2	213.904	1289.45	101.086	816	234.974	907.067			300	0.3214	0.3206	0.3264	0.2921	0.3179	0.2947	0.2671	0.25	0.4043	0.3594			300	16208	117938	149	3030	68	380	27	204	95	326
360	58190.4	382549	577.859	8240.08	243.757	906.061	184.679	149.308	199.748	520.384			360	0.3299	0.3464	0.3288	0.3199	0.3364	0.33	0.2924	0.2746	0.4756	0.417			360	19197	132515	190	2636	82	299	54	41	95	217
420	45208.7	237624	396.849	6320.3	276.887	1238.96	174.25	273.516	101.714	553.183			420	0.3546	0.3746	0.3427	0.3503	0.3431	0.3511	0.3099	0.2998	0.5309	0.4917			420	16031	89014	136	2214	95	435	54	82	54	272
480	36095.8	177281	452.778	2958.36	278.416	315.983	184.883	168.379	142.758	235.906			480	0.3696	0.4116	0.36	0.5236	0.3915	0.8165	0.3678	0.8077	0.5744	0.5765			480	13341	72969	163	1549	109	258	68	136	82	136
	RLU/OD													OD													RLU
Time (min)	UTI89	UTI89 + 50 mM Serine	ΔsdaA	ΔsdaA + 50 mM Serine	ΔsdaB	ΔsdaB + 50 mM Serine	ΔsdaC	ΔsdaC + 50 mM Serine	ΔsdaAΔsdaB	ΔsdaAΔsdaB + 50 mM Serine			Time (min)	UTI89	UTI89 + 50 mM Serine	ΔsdaA	ΔsdaA + 50 mM Serine	ΔsdaB	ΔsdaB + 50 mM Serine	ΔsdaC	ΔsdaC + 50 mM Serine	ΔsdaAΔsdaB	ΔsdaAΔsdaB + 50 mM Serine			Time (min)	UTI89	UTI89 + 50 mM Serine	ΔsdaA	ΔsdaA + 50 mM Serine	ΔsdaB	ΔsdaB + 50 mM Serine	ΔsdaC	ΔsdaC + 50 mM Serine	ΔsdaAΔsdaB	ΔsdaAΔsdaB + 50 mM Serine
0	750.916	472.028	477.876	724.382	740.072	974.729	1042.47	1024.67	927.602	0			0	0.0546	0.0572	0.0565	0.0566	0.0554	0.0554	0.0518	0.0527	0.0442	0.0658			0	41	27	27	41	41	54	54	54	41	0
60	414.747	624.049	204.978	407.24	397.644	843.75	425.868	665.584	857.741	561.915			60	0.0651	0.0657	0.0683	0.0663	0.0679	0.064	0.0634	0.0616	0.0478	0.0961			60	27	41	14	27	27	54	27	41	41	54
120	1741.57	980.216	1074.89	545.455	0	746.433	961.538	164.319	401.786	297.193			120	0.1246	0.1112	0.1135	0.099	0.1094	0.0911	0.0988	0.0852	0.0672	0.1817			120	217	109	122	54	0	68	95	14	27	54
180	375994	625406	3175.84	6108.37	1048.8	829.621	759.179	1456.1	0	182.248			180	0.2474	0.2118	0.2053	0.1624	0.2336	0.1796	0.1607	0.1401	0.1338	0.2963			180	93021	132461	652	992	245	149	122	204	0	54
240	189946	704812	2513.35	141242	1056.55	2567.3	1196.47	2907.33	331.447	117.009			240	0.2758	0.2874	0.2809	0.227	0.2953	0.2489	0.2382	0.1964	0.2474	0.3504			240	52387	202563	706	32062	312	639	285	571	82	41
300	261686	566497	2582.55	59798.1	712.176	3088.13	724.638	1927.13	78.9936	35.524			300	0.2953	0.2815	0.321	0.2724	0.3047	0.2814	0.2622	0.247	0.3418	0.3941			300	77276	159469	829	16289	217	869	190	476	27	14
360	276807	453797	2880.66	52002	858.044	2412.89	1028.51	1579.14	218.027	0			360	0.3041	0.3039	0.3159	0.2947	0.317	0.3042	0.2771	0.2666	0.3761	0.4111			360	84177	137909	910	15325	272	734	285	421	82	0
420	214586	337469	2079.21	24497.2	781.818	1362.12	589.607	1883.45	180.022	247.994			420	0.3201	0.3279	0.3333	0.3222	0.33	0.3289	0.3002	0.2883	0.4555	0.5484			420	68689	110656	693	7893	258	448	177	543	82	136
480	123337	212388	1458.39	22162.9	727.58	572.23	580.33	767.283	171.047	58.2221			480	0.3527	0.4083	0.3449	0.35	0.3546	0.713	0.3274	0.5135	0.4794	0.7042			480	43501	86718	503	7757	258	408	190	394	82	41

## Sheet: Fig 2b raw data
	RLU/OD												OD												RLU
Time (min)	UTI89	UTI89 + 10 mM HCl	ΔsdaA	ΔsdaA +10 mM HCl	ΔsdaB	ΔsdaB +10 mM HCl	ΔsdaC	ΔsdaC +10 mM HCl	ΔsdaAΔsdaB	ΔsdaAΔsdaB10 mM HCl		Time (min)	UTI89	UTI89 + 10 mM HCl	ΔsdaA	ΔsdaA +10 mM HCl	ΔsdaB	ΔsdaB +10 mM HCl	ΔsdaC	ΔsdaC +10 mM HCl	ΔsdaAΔsdaB	ΔsdaAΔsdaB10 mM HCl		Time (min)	UTI89	UTI89 + 10 mM HCl	ΔsdaA	ΔsdaA +10 mM HCl	ΔsdaB	ΔsdaB +10 mM HCl	ΔsdaC	ΔsdaC +10 mM HCl	ΔsdaAΔsdaB	ΔsdaAΔsdaB10 mM HCl
0	488.246	0	666.667	245.614	0	0	484.74	1259.26	512.334	267.176		0	0.0553	0.0562	0.0615	0.057	0.0565	0.0561	0.0557	0.054	0.0527	0.0524		0	27	0	41	14	0	0	27	68	27	14
60	512.5	485.782	849.741	1121.61	1121.75	735.695	667.491	531.777	208.644	405.405		60	0.08	0.0844	0.0965	0.0847	0.0731	0.0734	0.0809	0.0771	0.0671	0.0666		60	41	41	82	95	82	54	54	41	14	27
120	2017.33	83646.7	1469.29	51168.8	99.2908	561.644	169.385	259.329	595.447	425.532		120	0.1616	0.1936	0.2035	0.1848	0.141	0.146	0.1594	0.1581	0.1142	0.1269		120	326	16194	299	9456	14	82	27	41	68	54
180	476.524	52341.8	1050.03	51410.2	761.218	370.804	175.724	324.232	197.972	595.968		180	0.2854	0.3177	0.3238	0.3113	0.2496	0.2562	0.3073	0.293	0.2071	0.2282		180	136	16629	340	16004	190	95	54	95	41	136
240	5494.71	41405.8	1849.49	32059	1816.16	1272.2	712.209	539.619	0	260.07		240	0.3214	0.3514	0.3455	0.3424	0.3144	0.3097	0.344	0.3521	0.294	0.3153		240	1766	14550	639	10977	571	394	245	190	0	82
300	4747.69	32899.6	1668.06	38322.6	930.305	1524.37	791.388	996.894	124.772	362.233		300	0.3349	0.3704	0.3585	0.3577	0.3214	0.3385	0.3437	0.3541	0.3286	0.3368		300	1590	12186	598	13708	299	516	272	353	41	122
360	4069.7	34475.9	1601.15	36631.5	804.403	472.441	720.469	540.971	77.0328	385.378		360	0.3472	0.3854	0.3816	0.3794	0.3543	0.5461	0.3581	0.3771	0.3505	0.3529		360	1413	13287	611	13898	285	258	258	204	27	136
420	2129.15	30307.3	1204.07	24655.3	250.962	448.048	492.101	714.115	111.443	126.79		420	0.3701	0.4133	0.3837	0.4105	0.6495	0.7276	0.3861	0.4187	0.3679	0.4259		420	788	12526	462	10121	163	326	190	299	41	54
480	1501.01	19103.5	848.092	9614.72	230.98	258.703	270.21	185.298	252.132	66.5476		480	0.4437	0.5042	0.4009	0.6359	0.7663	0.8388	0.4515	0.6584	0.5394	0.6161		480	666	9632	340	6114	177	217	122	122	136	41
	RLU/OD												OD												RLU
Time (min)	UTI89	UTI89 + 10 mM HCl	ΔsdaA	ΔsdaA +10 mM HCl	ΔsdaB	ΔsdaB +10 mM HCl	ΔsdaC	ΔsdaC +10 mM HCl	ΔsdaAΔsdaB	ΔsdaAΔsdaB10 mM HCl		Time (min)	UTI89	UTI89 + 10 mM HCl	ΔsdaA	ΔsdaA +10 mM HCl	ΔsdaB	ΔsdaB +10 mM HCl	ΔsdaC	ΔsdaC +10 mM HCl	ΔsdaAΔsdaB	ΔsdaAΔsdaB10 mM HCl		Time (min)	UTI89	UTI89 + 10 mM HCl	ΔsdaA	ΔsdaA +10 mM HCl	ΔsdaB	ΔsdaB +10 mM HCl	ΔsdaC	ΔsdaC +10 mM HCl	ΔsdaAΔsdaB	ΔsdaAΔsdaB10 mM HCl
0	776.515	266.16	8565.97	8146.07	1919.19	278.885	1290.32	527.344	769.231	512.334		0	0.0528	0.0526	0.0523	0.0534	0.0495	0.0502	0.0527	0.0512	0.0533	0.0527		0	41	14	448	435	95	14	68	27	41	27
60	504.926	9277.27	12232.4	14321.5	227.273	224.359	776.978	794.118	0	566.298		60	0.0812	0.0761	0.0766	0.0759	0.0616	0.0624	0.0695	0.068	0.0721	0.0724		60	41	706	937	1087	14	14	54	54	0	41
120	1893.2	156974	6854.46	30658.7	0	206.897	473.208	752.762	292.023	348.837		120	0.1648	0.1679	0.1704	0.1746	0.1233	0.1305	0.1437	0.1448	0.1404	0.1548		120	312	26356	1168	5353	0	27	68	109	41	54
180	907.744	155362	2887.52	119025	687.904	488.133	530.628	225.847	358.705	271.565		180	0.2699	0.2786	0.2916	0.2922	0.2166	0.2233	0.2563	0.2391	0.2286	0.2504		180	245	43284	842	34779	149	109	136	54	82	68
240	16416.1	96324.4	6166.41	78684.8	584.931	535.128	705.774	786.264	318.685	1702.54		240	0.3153	0.3409	0.3305	0.3391	0.3026	0.3046	0.3273	0.3116	0.2981	0.3113		240	5176	32837	2038	26682	177	163	231	245	95	530
300	10958.9	120878	4791.11	110965	1041.53	425.266	293.119	254.5	130.74	1260.04		300	0.3285	0.3519	0.3375	0.3493	0.313	0.3198	0.3241	0.3222	0.3136	0.3238		300	3600	42537	1617	38760	326	136	95	82	41	408
360	6847.32	82578.2	4843.13	95624.3	712.523	606.993	123.68	113.51	204.45	1069.04		360	0.3432	0.3677	0.3506	0.3684	0.3242	0.3575	0.3315	0.3612	0.3326	0.3433		360	2350	30364	1698	35228	231	217	41	41	68	367
420	3069.46	41193.2	2755.69	73130.4	600.922	200.708	233.875	238.974	158.804	1150.5		420	0.6594	0.4182	0.3647	0.3827	0.5425	0.6776	0.4062	0.6235	0.4282	0.4372		420	2024	17227	1005	27987	326	136	95	149	68	503
480	2143.21	24269.6	2418.85	57298.6	317.744	67.8989	191.982	156.49	78.7704	763.311		480	0.8114	0.6544	0.382	0.4109	0.727	0.7953	0.7084	0.7796	0.5205	0.4808		480	1739	15882	924	23544	231	54	136	122	41	367
	RLU/OD												OD												RLU
Time (min)	UTI89	UTI89 + 10 mM HCl	ΔsdaA	ΔsdaA +10 mM HCl	ΔsdaB	ΔsdaB +10 mM HCl	ΔsdaC	ΔsdaC +10 mM HCl	ΔsdaAΔsdaB	ΔsdaAΔsdaB10 mM HCl		Time (min)	UTI89	UTI89 + 10 mM HCl	ΔsdaA	ΔsdaA +10 mM HCl	ΔsdaB	ΔsdaB +10 mM HCl	ΔsdaC	ΔsdaC +10 mM HCl	ΔsdaAΔsdaB	ΔsdaAΔsdaB10 mM HCl		Time (min)	UTI89	UTI89 + 10 mM HCl	ΔsdaA	ΔsdaA +10 mM HCl	ΔsdaB	ΔsdaB +10 mM HCl	ΔsdaC	ΔsdaC +10 mM HCl	ΔsdaAΔsdaB	ΔsdaAΔsdaB10 mM HCl
0	0	0	710.572	471.204	964.286	985.402	719.298	964.286	269.231	269.231		0	0.0557	0.0574	0.0577	0.0573	0.056	0.0548	0.057	0.056	0.052	0.052		0	0	0	41	27	54	54	41	54	14	14
60	576.653	5000	697.674	1134.16	349.288	1178.16	1263.3	1479.75	771.429	384.615		60	0.0711	0.068	0.0774	0.0723	0.0773	0.0696	0.0752	0.0642	0.07	0.0702		60	41	340	54	82	27	82	95	95	54	27
120	56516.9	118078	712.418	8262.13	299.667	122444	184.805	31063.6	620.742	465.116		120	0.1536	0.1368	0.153	0.1381	0.1802	0.16	0.1461	0.0818	0.1321	0.1462		120	8681	16153	109	1141	54	19591	27	2541	82	68
180	44865.7	766813	1292.25	207214	400.707	218040	314.659	74872.2	195.424	377.185		180	0.2904	0.2617	0.284	0.2753	0.3394	0.3169	0.2606	0.133	0.2098	0.2174		180	13029	200675	367	57046	136	69097	82	9958	41	82
240	16934.2	460311	932.336	100182	623.987	132748	455.154	58146.6	151.571	298.29		240	0.3177	0.2898	0.3207	0.318	0.3702	0.3625	0.2988	0.1937	0.2705	0.2749		240	5380	133398	299	31858	231	48121	136	11263	41	82
300	38834.5	342962	1437.63	100591	1016.77	153678	252.696	29091.2	90.7868	91.712		300	0.3166	0.2988	0.3311	0.3232	0.3875	0.3499	0.3245	0.2872	0.2974	0.2944		300	12295	102477	476	32511	394	53772	82	8355	27	27
360	43342.7	534992	980.156	104820	621.197	146946	387.023	18190.1	129.46	72.9828		360	0.3216	0.3189	0.3326	0.334	0.3944	0.3602	0.3514	0.3525	0.3167	0.7399		360	13939	170609	326	35010	245	52930	136	6412	41	54
420	29279.9	411556	865.62	71710.8	389.182	91652.7	223.372	10909.6	35.8233	152.597		420	0.3944	0.3478	0.4078	0.3969	0.4548	0.4066	0.3671	0.3848	0.7537	0.7143		420	11548	143139	353	28462	177	37266	82	4198	27	109
480	23158.7	268906	397.173	57591.9	215.273	64011.8	167.86	6939.96	50.2697	199.707		480	0.3989	0.4644	0.4104	0.4107	0.4413	0.4387	0.4051	0.5696	0.8156	0.5458		480	9238	124880	163	23653	95	28082	68	3953	41	109
	RLU/OD												OD												RLU
Time (min)	UTI89	UTI89 + 10 mM HCl	ΔsdaA	ΔsdaA +10 mM HCl	ΔsdaB	ΔsdaB +10 mM HCl	ΔsdaC	ΔsdaC +10 mM HCl	ΔsdaAΔsdaB	ΔsdaAΔsdaB10 mM HCl		Time (min)	UTI89	UTI89 + 10 mM HCl	ΔsdaA	ΔsdaA +10 mM HCl	ΔsdaB	ΔsdaB +10 mM HCl	ΔsdaC	ΔsdaC +10 mM HCl	ΔsdaAΔsdaB	ΔsdaAΔsdaB10 mM HCl		Time (min)	UTI89	UTI89 + 10 mM HCl	ΔsdaA	ΔsdaA +10 mM HCl	ΔsdaB	ΔsdaB +10 mM HCl	ΔsdaC	ΔsdaC +10 mM HCl	ΔsdaAΔsdaB	ΔsdaAΔsdaB10 mM HCl
0	939.13	937.5	241.379	240.137	480.427	0	496.324	964.286	472.855	0		0	0.0575	0.0576	0.058	0.0583	0.0562	0.0556	0.0544	0.0546	0.0571	0.0522		0	54	54	14	14	27	0	27	82	27	0
60	565.517	631.741	542.328	982.659	566.298	407.24	398.818	1479.75	0	0		60	0.0725	0.0649	0.0756	0.0692	0.0724	0.0663	0.0677	0.0613	0.0707	0.0655		60	41	41	41	68	41	27	27	41	0	0
120	482.269	6030.19	555.179	886.9	563.962	1816.04	606.601	31063.6	227.848	338.563		120	0.141	0.1126	0.1477	0.1229	0.1454	0.1272	0.1121	0.0676	0.1185	0.1211		120	68	679	82	109	82	231	68	245	27	41
180	167599	797170	4235.34	273829	1295.9	420944	440.387	74872.2	201.573	127.539		180	0.2645	0.2177	0.2694	0.2379	0.2832	0.2459	0.1862	0.0781	0.2034	0.2117		180	44330	173544	1141	65144	367	103510	82	1481	41	27
240	54995.4	496159	2356.88	167164	831.248	216372	467.997	58146.6	192.857	91.5875		240	0.3293	0.3012	0.3284	0.3107	0.3597	0.3454	0.2906	0.1104	0.28	0.2948		240	18110	149443	774	51938	299	74735	136	3600	54	27
300	79065.8	394611	2398.03	197069	247.396	206869	392.409	29091.2	214.986	239.346		300	0.3361	0.3134	0.3457	0.3327	0.384	0.3526	0.3109	0.1784	0.3163	0.3426		300	26574	123671	829	65565	95	72942	122	6874	68	82
360	93687	366594	2124.07	128488	892.541	166753	206.186	18190.1	50.2139	24.3098		360	0.3911	0.3594	0.403	0.4332	0.3955	0.4151	0.3298	0.2732	0.5377	0.5759		360	36641	131754	856	55661	353	69219	68	4130	27	14
420	64456.4	322034	1545.99	116393	758.755	131020	484.111	10909.6	121.499	39.1475		420	0.4167	0.3977	0.4392	0.379	0.4112	0.4129	0.3367	0.4146	0.6749	0.6897		420	26859	128073	679	44113	312	54098	163	3152	82	27
480	50145.2	167621	1103.18	86867.1	448.536	101618	398.396	6939.96	124.005	52.1961		480	0.4202	0.5834	0.4061	0.3741	0.4236	0.3956	0.374	0.5614	0.7661	0.7855		480	21071	97790	448	32497	190	40200	149	3261	95	41

## Sheet: Fig S3 raw data
	RLU/OD							OD							RLU
Time (min)	UTI89	UTI89 1 mM Sodium Pyruvate	ΔsdaAΔsdaB	ΔsdaAΔsdaB 1 mM Sodium Pyruvate			Time (min)	UTI89	UTI89 1 mM Sodium Pyruvate	ΔsdaAΔsdaB	ΔsdaAΔsdaB 1 mM Sodium Pyruvate			Time (min)	UTI89	UTI89 1 mM Sodium Pyruvate	ΔsdaAΔsdaB	ΔsdaAΔsdaB 1 mM Sodium Pyruvate
0	981.818	0	263.653	1256.93			0	0.055	0.0542	0.0531	0.0541			0	54	0	14	68
60	938.215	84856.5	904.255	115539			60	0.0874	0.0871	0.0752	0.0789			60	82	7391	68	9116
120	3838.64	593590	3142.67	527917			120	0.1946	0.2053	0.1556	0.1848			120	747	121864	489	97559
180	1342.63	172528	1513.3	221181			180	0.3441	0.3449	0.2782	0.3073			180	462	59505	421	67969
240	1445.2	229704	2943.76	188350			240	0.3951	0.3981	0.3183	0.3437			240	571	91445	937	64736
300	1693.86	169075	1955.61	147201			300	0.4168	0.4229	0.3334	0.3665			300	706	71502	652	53949
360	1071.11	133550	1715.23	117605			360	0.4444	0.4476	0.3329	0.3528			360	476	59777	571	41491
420	820.926	99039.9	1208.52	88003			420	0.497	0.5166	0.3707	0.3986			420	408	51164	448	35078
480	881.007	87019	780.519	64904.6			480	0.5244	0.5572	0.4702	0.4402			480	462	48487	367	28571
	RLU/OD							OD							RLU
Time (min)	UTI89	UTI89 1 mM Sodium Pyruvate	ΔsdaAΔsdaB	ΔsdaAΔsdaB 1 mM Sodium Pyruvate			Time (min)	UTI89	UTI89 1 mM Sodium Pyruvate	ΔsdaAΔsdaB	ΔsdaAΔsdaB 1 mM Sodium Pyruvate			Time (min)	UTI89	UTI89 1 mM Sodium Pyruvate	ΔsdaAΔsdaB	ΔsdaAΔsdaB 1 mM Sodium Pyruvate
0	0	244.755	1013.13	269.75			0	0.0549	0.0572	0.0533	0.0519			0	0	14	54	14
60	636.042	139827	1078.95	53511.3			60	0.0849	0.0923	0.076	0.0749			60	54	12906	82	4008
120	3824.49	632008	2027.29	355830			120	0.1846	0.2112	0.1539	0.1578			120	706	133480	312	56150
180	1110.41	156445	1398.6	109375			180	0.3179	0.355	0.2717	0.256			180	353	55538	380	28000
240	2479.07	216724	2404.47	63984.6			240	0.3344	0.4032	0.3219	0.3255			240	829	87383	774	20827
300	1875	206902	2230.52	47721.5			300	0.3552	0.4184	0.3349	0.3476			300	666	86568	747	16588
360	1051.45	159587	1317.74	44036.3			360	0.4004	0.446	0.3506	0.3585			360	421	71176	462	15787
420	2129.15	30307.3	852.51	24315.4			420	0.3701	0.4133	0.3824	0.3615			420	788	12526	326	8790
480	466.102	92633	670.827	17533.3			480	0.4956	0.5469	0.3846	0.4804			480	231	50661	258	8423
	RLU/OD							OD							RLU
Time (min)	UTI89	UTI89 1 mM Sodium Pyruvate	ΔsdaAΔsdaB	ΔsdaAΔsdaB 1 mM Sodium Pyruvate			Time (min)	UTI89	UTI89 1 mM Sodium Pyruvate	ΔsdaAΔsdaB	ΔsdaAΔsdaB 1 mM Sodium Pyruvate			Time (min)	UTI89	UTI89 1 mM Sodium Pyruvate	ΔsdaAΔsdaB	ΔsdaAΔsdaB 1 mM Sodium Pyruvate
0	755.064	493.601	502.793	259.74			0	0.0543	0.0547	0.0537	0.0539			0	41	27	27	14
60	622.837	124805	1225.81	134688			60	0.0867	0.0897	0.0775	0.0817			60	54	11195	95	11004
120	3211.72	585543	3417.24	527372			120	0.1946	0.21	0.1589	0.1929			120	625	122964	543	101730
180	1280.92	166606	1090.91	120657			180	0.3396	0.3433	0.286	0.3182			180	435	57196	312	38393
240	1978.02	223878	2279.15	124345			240	0.3913	0.3925	0.3396	0.3434			240	774	87872	774	42700
300	1115.94	167021	1405.58	85064.2			300	0.414	0.4028	0.3479	0.3659			300	462	67276	489	31125
360	912.141	126722	717.198	72501.4			360	0.4769	0.4536	0.4169	0.3654			360	435	57481	299	26492
420	721.61	95713.4	967.827	52613.5			420	0.5266	0.5046	0.3792	0.3899			420	380	48297	367	20514
480	610.303	80888.5	462.264	32269.9			480	0.5571	0.565	0.53	0.541			480	340	45702	245	17458
