# Supplementary material for: Serine Deamination Is a New Acid Tolerance Mechanism Observed in Uropathogenic Escherichia coli
Source: mBio. 2022 Dec 5;13(6):e02963-22. doi: 10.1128/mbio.02963-22 (PMC9765748; doi:10.1128/mbio.02963-22)
Supplement: DATA SET S2 [file mbio.02963-22-s0009.xlsx]

## Sheet: Important Info
		Important Information Regarding the Use of this File
General
This is the annotated worksheet for all significant species that matched an entry in a database. If there are multiple database candidates, you have a single row for each compound with the most likely candidate’s annotation provided. On the left side of the worksheet (sheet labeled 'Nested_Table_Example') you will see a “+” sign - this will expand all the rows for the remaining candidates if you …
The cells without color represent families of molecules that cannot be distinguished by the data acquired, predominantly because there are too many isomers as possible candidate metabolites, but these family trends can be informative as well.
Peak areas, p-values (p), q-values (FDR or false discovery rate), and fold changes (FC) were calculated across requested pairwise comparisons.
Specific statistics are shown for each comparison to allow variable filtering depending on thresholds of interest. To enable quick filtering of the table, a tag ("x") was made for p<=0.05 and FC>=2.
Metabolite Confidence/Annotations
*Putative annotations - Level 2 (L2) - annotations supported by precursor mass and MS/MS data
*Tentative annotations - Level 3a/b (L3a or L3b) - annotations supported by precursor mass and possibly non-diagnostic MS2
*Level 3a annotated lipids support a single leading candidate or sum composition
*Level 3b have multiple candidates that cannot be proritized
It is suggested to focus your analysis primarily on Level 1, 2 and Level 3a; these are the most confident annotations
Metabolite Identification Confidence Levels	Level Description	MS analysis*	Other/Orthogonal Information◊	MS/MS analysist	Reference Standardsn
Level 5	Unique Feature	X
Level 4	Molecular Formula	X	X
Level 3	Tentative Structure	X	X
Level 2	Putative Identification	X	X	X
Level 1	Validated Identification	X	X	X	X
* MS analysis allows for mass measurement accurate to within ≤ 5-20 ppm, based on instrument.
◊ Other/Orthogonal information can include: isotope abundance distribution, charge state and adduct ion determination, retention time, fragmentation data (MS/MS), collision cross section.
t Fragmentation data has generated for metabolite compound via MS/MS.
n The compound’s identity has been validated against a commercially available or synthesized reference standard.
Addtl. Notes
Please be mindful of very large (or infinity) fold change values. Some features or species were detected with low abundance/variable detection for certain sample groups yet have high/stable abundance for other sample groups. When this is the case, we did not filter out these species since these pairwise comparisons are appropriate. In general, the metabolomics community ensures that measurements …
References and Links
Schrimpe-Rutledge AC, Codreanu SG, Sherrod SD, McLean JA, Untargeted Metabolomics Strategies – Challenges and Emerging Directions, Journal of the American Society for Mass Spectrometry 2016, 27:1897. DOI: 10.1007/s13361-016-1469-y
https://pubmed.ncbi.nlm.nih.gov/27624161/

## Sheet: Nested data
Compound	Compound ID	Accepted?	Description	m/z	Retention time (min)	Neutral mass (Da)	Charge	L1	L2	L3a	L3b	Anova p-value <= 0.05 comp1_uti89 vs btssypdb	Max fold change >= 2 comp1_uti89 vs btssypdb	Anova p-value <= 0.05 comp2_uti89 vs sdac	Max fold change >= 2 comp2_uti89 vs sdac	Anova p-value <= 0.05 comp3_uti89 vs btstcstayhjx	Max fold change >= 2 comp3_uti89 vs btstcstayhjx	Anova p-value <= 0.05 comp4_uti89 vs LB	Max fold change >= 2 comp4_uti89 vs LB	Anova p-value <= 0.05 comp5_btssypdb vs sdac	Max fold change >= 2 comp5_btssypdb vs sdac	Anova p-value <= 0.05 comp6_btssypdb vs btstcstayhjx	Max fold change >= 2 comp6_btssypdb vs btstcstayhjx	Anova p-value <= 0.05 comp7_btssypdb vs LB	Max fold change >= 2 comp7_btssypdb vs LB	Anova p-value <= 0.05 comp8_sdac vs btstcstayhjx	Max fold change >= 2 comp8_sdac vs btstcstayhjx	Anova p-value <= 0.05 comp9_sdac vs LB	Max fold change >= 2 comp9_sdac vs LB	Anova p-value <= 0.05 comp10_btstcstayhjx vs LB	Max fold change >= 2 comp10_btstcstayhjx vs LB	sig in 2	sig in 3	sig in 4	sig in 5	sig in 6	sig in 7	sig in 8	sig in 9	sig in 10	Adducts	Formula	Score	Fragmentation Score	Mass Error (ppm)	Isotope Similarity	Anova (p).comp10_btstcstayhjx vs LB	q Value.comp10_btstcstayhjx vs LB	Max Fold Change.comp10_btstcstayhjx vs LB
7.83_104.0351m/z	HMDB0000187	*	L-Serine	104.035	7.82798		1	x						x	x			x	x	x	x			x	x	x	x			x	x	x		x	x		x	x		x	M-H	C3H7NO3	49.5	50.9	-2.04318	99.2321	0.00358371	0.0203398	-11.29
7.83_104.0351m/z	L-Serine 27999			104.035	7.82798		1	x						x	x			x	x	x	x			x	x	x	x			x	x	x		x	x		x	x		x	M-H	C3H7NO3	57.7	91.7	-2.04234	99.2321	0.00358371	0.0203398	-11.29
7.83_104.0351m/z	L-Serine 28000			104.035	7.82798		1	x						x	x			x	x	x	x			x	x	x	x			x	x	x		x	x		x	x		x	M-H	C3H7NO3	57.5	90.7	-2.04234	99.2321	0.00358371	0.0203398	-11.29
7.83_104.0351m/z	SERINE-01			104.035	7.82798		1	x						x	x			x	x	x	x			x	x	x	x			x	x	x		x	x		x	x		x	M-H	C3H7NO3	57	88	-2.01378	99.2321	0.00358371	0.0203398	-11.29
7.83_104.0351m/z	L-SERINE-01			104.035	7.82798		1	x						x	x			x	x	x	x			x	x	x	x			x	x	x		x	x		x	x		x	M-H	C3H7NO3	55.8	82	-2.0252	99.2321	0.00358371	0.0203398	-11.29
7.83_104.0351m/z	HMDB0003406		D-Serine	104.035	7.82798		1	x						x	x			x	x	x	x			x	x	x	x			x	x	x		x	x		x	x		x	M-H	C3H7NO3	49.5	50.9	-2.04318	99.2321	0.00358371	0.0203398	-11.29
7.83_104.0351m/z	HMDB0062263		Protein serine	104.035	7.82798		1	x						x	x			x	x	x	x			x	x	x	x			x	x	x		x	x		x	x		x	M-H	C3H7NO3	49.5	50.9	-2.04318	99.2321	0.00358371	0.0203398	-11.29
7.83_104.0351m/z	HMDB0001122		N-Methylformamide	104.035	7.82798		1	x						x	x			x	x	x	x			x	x	x	x			x	x	x		x	x		x	x		x	M+FA-H	C2H5NO	45.9	34.5	-3.63533	99.2075	0.00358371	0.0203398	-11.29
7.83_104.0351m/z	HMDB0031645		Acetamide	104.035	7.82798		1	x						x	x			x	x	x	x			x	x	x	x			x	x	x		x	x		x	x		x	M+FA-H	C2H5NO	43.3	21.5	-3.63533	99.2075	0.00358371	0.0203398	-11.29
7.83_104.0351m/z	L-SERINE-49			104.035	7.82798		1	x						x	x			x	x	x	x			x	x	x	x			x	x	x		x	x		x	x		x	M-H	C3H7NO3	40.6	5.88	-1.91858	99.2321	0.00358371	0.0203398	-11.29
7.83_104.0351m/z	HMDB0003656		Acetaldehyde oxime	104.035	7.82798		1	x						x	x			x	x	x	x			x	x	x	x			x	x	x		x	x		x	x		x	M+FA-H	C2H5NO	39	0	-3.63533	99.2075	0.00358371	0.0203398	-11.29
7.83_104.0351m/z	L-Serine 27996			104.035	7.82798		1	x						x	x			x	x	x	x			x	x	x	x			x	x	x		x	x		x	x		x	M-H	C3H7NO3	39.4	0	-2.04234	99.2321	0.00358371	0.0203398	-11.29
7.83_104.0351m/z	L-Serine 27997			104.035	7.82798		1	x						x	x			x	x	x	x			x	x	x	x			x	x	x		x	x		x	x		x	M-H	C3H7NO3	39.4	0	-2.04234	99.2321	0.00358371	0.0203398	-11.29
7.83_104.0351m/z	L-Serine 27998			104.035	7.82798		1	x						x	x			x	x	x	x			x	x	x	x			x	x	x		x	x		x	x		x	M-H	C3H7NO3	39.4	0	-2.04234	99.2321	0.00358371	0.0203398	-11.29
7.83_104.0351m/z	L-SERINE_Amide			104.035	7.82798		1	x						x	x			x	x	x	x			x	x	x	x			x	x	x		x	x		x	x		x	M-H	C3H7NO3	39.4	0	-2.0252	99.2321	0.00358371	0.0203398	-11.29
7.83_104.0351m/z	L-SERINE-9			104.035	7.82798		1	x						x	x			x	x	x	x			x	x	x	x			x	x	x		x	x		x	x		x	M-H	C3H7NO3	39.3	0	-2.29938	99.2321	0.00358371	0.0203398	-11.29
7.83_104.0351m/z	SERINE_Amide			104.035	7.82798		1	x						x	x			x	x	x	x			x	x	x	x			x	x	x		x	x		x	x		x	M-H	C3H7NO3	39.4	0	-2.01378	99.2321	0.00358371	0.0203398	-11.29
3.41_87.0088m/z	HMDB0000243	*	Pyruvic acid	87.0088	3.40958		1	x										x	x					x	x	x		x	x	x	x			x			x		x	x	M-H	C3H4O3	37	0	0.0314415	85.1765	8.35e-07	2.31e-05	8.53374
3.41_87.0088m/z	D-GLYCERIC ACID-12			87.0088	3.40958		1	x										x	x					x	x	x		x	x	x	x			x			x		x	x	M-H2O-H	C3H6O4	36.9	0	0.296551	85.0814	8.35e-07	2.31e-05	8.53374
3.41_87.0088m/z	GLYCERATE-82			87.0088	3.40958		1	x										x	x					x	x	x		x	x	x	x			x			x		x	x	M-H2O-H	C3H6O4	36.9	0	0.296551	85.0814	8.35e-07	2.31e-05	8.53374
3.41_87.0088m/z	Glyceric acid 20555			87.0088	3.40958		1	x										x	x					x	x	x		x	x	x	x			x			x		x	x	M-H2O-H	C3H6O4	37	0	0.0230349	85.0814	8.35e-07	2.31e-05	8.53374
3.41_87.0088m/z	Glyceric acid 20556			87.0088	3.40958		1	x										x	x					x	x	x		x	x	x	x			x			x		x	x	M-H2O-H	C3H6O4	37	0	0.0230349	85.0814	8.35e-07	2.31e-05	8.53374
3.41_87.0088m/z	HMDB0000139		Glyceric acid	87.0088	3.40958		1	x										x	x					x	x	x		x	x	x	x			x			x		x	x	M-H2O-H	C3H6O4	37	0	0.0261411	85.0814	8.35e-07	2.31e-05	8.53374
3.41_87.0088m/z	HMDB0006372		L-Glyceric acid	87.0088	3.40958		1	x										x	x					x	x	x		x	x	x	x			x			x		x	x	M-H2O-H	C3H6O4	37	0	0.0261411	85.0814	8.35e-07	2.31e-05	8.53374
3.41_87.0088m/z	HMDB0011111		Malonic semialdehyde	87.0088	3.40958		1	x										x	x					x	x	x		x	x	x	x			x			x		x	x	M-H	C3H4O3	37	0	0.0314415	85.1765	8.35e-07	2.31e-05	8.53374
3.41_87.0088m/z	HMDB0031818		D-2,3-Dihydroxypropanoic acid	87.0088	3.40958		1	x										x	x					x	x	x		x	x	x	x			x			x		x	x	M-H2O-H	C3H6O4	37	0	0.0261411	85.0814	8.35e-07	2.31e-05	8.53374
3.41_87.0088m/z	HMDB0040261		Glucosereductone	87.0088	3.40958		1	x										x	x					x	x	x		x	x	x	x			x			x		x	x	M-H	C3H4O3	37	0	0.0314415	85.1765	8.35e-07	2.31e-05	8.53374
3.41_87.0088m/z	HMDB0062676		2-hydroxyacrylic Acid	87.0088	3.40958		1	x										x	x					x	x	x		x	x	x	x			x			x		x	x	M-H	C3H4O3	37	0	0.0314415	85.1765	8.35e-07	2.31e-05	8.53374
3.41_87.0088m/z	Pyruvate 26277			87.0088	3.40958		1	x										x	x					x	x	x		x	x	x	x			x			x		x	x	M-H	C3H4O3	37	0	0.0312933	85.1765	8.35e-07	2.31e-05	8.53374
3.41_87.0088m/z	PYRUVATE_Amide			87.0088	3.40958		1	x										x	x					x	x	x		x	x	x	x			x			x		x	x	M-H	C3H4O3	37	0	0.0314069	85.1765	8.35e-07	2.31e-05	8.53374
3.41_87.0088m/z	PYRUVATE-1000			87.0088	3.40958		1	x										x	x					x	x	x		x	x	x	x			x			x		x	x	M-H	C3H4O3	37	0	0.0767396	85.1765	8.35e-07	2.31e-05	8.53374
3.41_87.0088m/z	PYRUVATE-160			87.0088	3.40958		1	x										x	x					x	x	x		x	x	x	x			x			x		x	x	M-H	C3H4O3	37	0	-0.332277	85.1765	8.35e-07	2.31e-05	8.53374
3.41_87.0088m/z	PYRUVATE-161			87.0088	3.40958		1	x										x	x					x	x	x		x	x	x	x			x			x		x	x	M-H	C3H4O3	37	0	0.0994627	85.1765	8.35e-07	2.31e-05	8.53374
5.27_282.0844m/z	HMDB0000133	*	Guanosine	282.084	5.26628		1		x								x	x	x				x	x	x		x	x	x	x	x			x			x		x	x	M-H	C10H13N5O5	50.2	56.8	0.0685379	94.1528	0.00661422	0.0325169	-36.6333
5.27_282.0844m/z	GUANOSINE-22			282.084	5.26628		1		x								x	x	x				x	x	x		x	x	x	x	x			x			x		x	x	M-H	C10H13N5O5	57.8	95	0.0280517	94.1528	0.00661422	0.0325169	-36.6333
5.27_282.0844m/z	HMDB0013639		8-[(Aminomethyl)sulfanyl]-6-sulfanyloctanoic acid	282.084	5.26628		1		x								x	x	x				x	x	x		x	x	x	x	x			x			x		x	x	M+FA-H	C9H19NO2S2	49.7	63.4	2.05742	87.6181	0.00661422	0.0325169	-36.6333
5.27_282.0844m/z	HMDB0000468		Biopterin	282.084	5.26628		1		x								x	x	x				x	x	x		x	x	x	x	x			x			x		x	x	M+FA-H	C9H11N5O3	50.1	54.6	0.0818427	95.7302	0.00661422	0.0325169	-36.6333
5.27_282.0844m/z	HMDB0000633		D-Biopterin	282.084	5.26628		1		x								x	x	x				x	x	x		x	x	x	x	x			x			x		x	x	M+FA-H	C9H11N5O3	50.1	54.6	0.0818427	95.7302	0.00661422	0.0325169	-36.6333
5.27_282.0844m/z	HMDB0000817		Orinapterin	282.084	5.26628		1		x								x	x	x				x	x	x		x	x	x	x	x			x			x		x	x	M+FA-H	C9H11N5O3	50.1	54.6	0.0818427	95.7302	0.00661422	0.0325169	-36.6333
5.27_282.0844m/z	Guanosine 25496			282.084	5.26628		1		x								x	x	x				x	x	x		x	x	x	x	x			x			x		x	x	M-H	C10H13N5O5	46.8	40	0.0669084	94.1528	0.00661422	0.0325169	-36.6333
5.27_282.0844m/z	HMDB0029928		Deoxyeritadenine	282.084	5.26628		1		x								x	x	x				x	x	x		x	x	x	x	x			x			x		x	x	M+FA-H	C9H11N5O3	40.8	8.25	0.0818427	95.7302	0.00661422	0.0325169	-36.6333
5.27_282.0844m/z	HMDB0000238		Sepiapterin	282.084	5.26628		1		x								x	x	x				x	x	x		x	x	x	x	x			x			x		x	x	M+FA-H	C9H11N5O3	39.7	2.95	0.0818427	95.7302	0.00661422	0.0325169	-36.6333
5.27_282.0844m/z	HMDB0003333		8-Hydroxy-deoxyguanosine	282.084	5.26628		1		x								x	x	x				x	x	x		x	x	x	x	x			x			x		x	x	M-H	C10H13N5O5	39.2	1.69	0.0685379	94.1528	0.00661422	0.0325169	-36.6333
5.27_282.0844m/z	HMDB0001195		Dyspropterin	282.084	5.26628		1		x								x	x	x				x	x	x		x	x	x	x	x			x			x		x	x	M+FA-H	C9H11N5O3	39.4	1.53	0.0818427	95.7302	0.00661422	0.0325169	-36.6333
5.27_282.0844m/z	8-hydroxy-2'-deoxy Guanosine 25054			282.084	5.26628		1		x								x	x	x				x	x	x		x	x	x	x	x			x			x		x	x	M-H	C10H13N5O5	38.9	0.318	0.0669084	94.1528	0.00661422	0.0325169	-36.6333
5.27_282.0844m/z	Biopterin 27163			282.084	5.26628		1		x								x	x	x				x	x	x		x	x	x	x	x			x			x		x	x	M+FA-H	C9H11N5O3	39.1	0	0.0828358	95.7302	0.00661422	0.0325169	-36.6333
5.27_282.0844m/z	Biopterin 27164			282.084	5.26628		1		x								x	x	x				x	x	x		x	x	x	x	x			x			x		x	x	M+FA-H	C9H11N5O3	39.1	0	0.0828358	95.7302	0.00661422	0.0325169	-36.6333
5.27_282.0844m/z	Biopterin 27165			282.084	5.26628		1		x								x	x	x				x	x	x		x	x	x	x	x			x			x		x	x	M+FA-H	C9H11N5O3	39.1	0	0.0828358	95.7302	0.00661422	0.0325169	-36.6333
5.27_282.0844m/z	Biopterin 27166			282.084	5.26628		1		x								x	x	x				x	x	x		x	x	x	x	x			x			x		x	x	M+FA-H	C9H11N5O3	39.1	0	0.0828358	95.7302	0.00661422	0.0325169	-36.6333
5.27_282.0844m/z	Biopterin 27167			282.084	5.26628		1		x								x	x	x				x	x	x		x	x	x	x	x			x			x		x	x	M+FA-H	C9H11N5O3	39.1	0	0.0828358	95.7302	0.00661422	0.0325169	-36.6333
5.27_282.0844m/z	Biopterin 27168			282.084	5.26628		1		x								x	x	x				x	x	x		x	x	x	x	x			x			x		x	x	M+FA-H	C9H11N5O3	39.1	0	0.0828358	95.7302	0.00661422	0.0325169	-36.6333
5.27_282.0844m/z	Guanosine 20611			282.084	5.26628		1		x								x	x	x				x	x	x		x	x	x	x	x			x			x		x	x	M-H	C10H13N5O5	38.8	0	0.0669084	94.1528	0.00661422	0.0325169	-36.6333
5.27_282.0844m/z	Guanosine 20612			282.084	5.26628		1		x								x	x	x				x	x	x		x	x	x	x	x			x			x		x	x	M-H	C10H13N5O5	38.8	0	0.0669084	94.1528	0.00661422	0.0325169	-36.6333
5.27_282.0844m/z	Guanosine 20613			282.084	5.26628		1		x								x	x	x				x	x	x		x	x	x	x	x			x			x		x	x	M-H	C10H13N5O5	38.8	0	0.0669084	94.1528	0.00661422	0.0325169	-36.6333
5.27_282.0844m/z	GUANOSINE-38			282.084	5.26628		1		x								x	x	x				x	x	x		x	x	x	x	x			x			x		x	x	M-H	C10H13N5O5	38.8	0	0.239997	94.1528	0.00661422	0.0325169	-36.6333
5.27_282.0844m/z	GUANOSINE-Na			282.084	5.26628		1		x								x	x	x				x	x	x		x	x	x	x	x			x			x		x	x	M-H	C10H13N5O5	38.5	0	-1.45556	94.1528	0.00661422	0.0325169	-36.6333
5.27_282.0844m/z	HMDB0002263		Primapterin	282.084	5.26628		1		x								x	x	x				x	x	x		x	x	x	x	x			x			x		x	x	M+FA-H	C9H11N5O3	39.1	0	0.0818427	95.7302	0.00661422	0.0325169	-36.6333
5.27_282.0844m/z	Sepiapterin 18382			282.084	5.26628		1		x								x	x	x				x	x	x		x	x	x	x	x			x			x		x	x	M+FA-H	C9H11N5O3	39.1	0	0.0828358	95.7302	0.00661422	0.0325169	-36.6333
5.27_282.0844m/z	Sepiapterin 18383			282.084	5.26628		1		x								x	x	x				x	x	x		x	x	x	x	x			x			x		x	x	M+FA-H	C9H11N5O3	39.1	0	0.0828358	95.7302	0.00661422	0.0325169	-36.6333
5.27_282.0844m/z	Sepiapterin 18384			282.084	5.26628		1		x								x	x	x				x	x	x		x	x	x	x	x			x			x		x	x	M+FA-H	C9H11N5O3	39.1	0	0.0828358	95.7302	0.00661422	0.0325169	-36.6333
5.27_282.0844m/z	Sepiapterin 25582			282.084	5.26628		1		x								x	x	x				x	x	x		x	x	x	x	x			x			x		x	x	M+FA-H	C9H11N5O3	39.1	0	0.0828358	95.7302	0.00661422	0.0325169	-36.6333
5.27_282.0844m/z	Sepiapterin 25583			282.084	5.26628		1		x								x	x	x				x	x	x		x	x	x	x	x			x			x		x	x	M+FA-H	C9H11N5O3	39.1	0	0.0828358	95.7302	0.00661422	0.0325169	-36.6333
5.27_282.0844m/z	Sepiapterin 25584			282.084	5.26628		1		x								x	x	x				x	x	x		x	x	x	x	x			x			x		x	x	M+FA-H	C9H11N5O3	39.1	0	0.0828358	95.7302	0.00661422	0.0325169	-36.6333
4.82_164.0711m/z	HMDB0000159	*	L-Phenylalanine	164.071	4.81525		1		x													x																			M-H	C9H11NO2	50.7	68.1	-3.87099	90.0608	0.243369	0.267163	-1.29234
4.82_164.0711m/z	PHENYLALANINE-01			164.071	4.81525		1		x													x																			M-H	C9H11NO2	56.6	97.5	-3.81892	90.0608	0.243369	0.267163	-1.29234
4.82_164.0711m/z	L-PHENYLALANINE-01			164.071	4.81525		1		x													x																			M-H	C9H11NO2	56.2	95.4	-3.84678	90.0608	0.243369	0.267163	-1.29234
4.82_164.0711m/z	L-Phenylalanine 27947			164.071	4.81525		1		x													x																			M-H	C9H11NO2	55.8	93.2	-3.87344	90.0608	0.243369	0.267163	-1.29234
4.82_164.0711m/z	DL-Phenylalanine 15280			164.071	4.81525		1		x													x																			M-H	C9H11NO2	55.6	92.6	-3.87344	90.0608	0.243369	0.267163	-1.29234
4.82_164.0711m/z	L-PHENYLALANINE-64			164.071	4.81525		1		x													x																			M-H	C9H11NO2	55.2	90.3	-3.8795	90.0608	0.243369	0.267163	-1.29234
4.82_164.0711m/z	DL-Phenylalanine 15281			164.071	4.81525		1		x													x																			M-H	C9H11NO2	53.4	81.2	-3.87344	90.0608	0.243369	0.267163	-1.29234
4.82_164.0711m/z	L-Phenylalanine 27948			164.071	4.81525		1		x													x																			M-H	C9H11NO2	53.3	81.1	-3.87344	90.0608	0.243369	0.267163	-1.29234
4.82_164.0711m/z	HMDB0059934		Benzyl glycinate	164.071	4.81525		1		x													x																			M-H	C9H11NO2	49.1	59.8	-3.87099	90.0608	0.243369	0.267163	-1.29234
4.82_164.0711m/z	HMDB0000819		Normetanephrine	164.071	4.81525		1		x													x																			M-H2O-H	C9H13NO3	48.6	57.1	-3.49018	89.8403	0.243369	0.267163	-1.29234
4.82_164.0711m/z	HMDB0002832		Methylnoradrenaline	164.071	4.81525		1		x													x																			M-H2O-H	C9H13NO3	48.6	57.1	-3.49018	89.8403	0.243369	0.267163	-1.29234
4.82_164.0711m/z	HMDB0015652		Levonordefrin	164.071	4.81525		1		x													x																			M-H2O-H	C9H13NO3	48.6	57.1	-3.49018	89.8403	0.243369	0.267163	-1.29234
4.82_164.0711m/z	HMDB0004992		Benzocaine	164.071	4.81525		1		x													x																			M-H	C9H11NO2	48.1	54.9	-3.87099	90.0608	0.243369	0.267163	-1.29234
4.82_164.0711m/z	HMDB0033589		Ethyl 2-aminobenzoate	164.071	4.81525		1		x													x																			M-H	C9H11NO2	48.1	54.9	-3.87099	90.0608	0.243369	0.267163	-1.29234
4.82_164.0711m/z	HMDB0061679		3,4,5,6-Tetrahydrohippuric acid	164.071	4.81525		1		x													x																			M-H2O-H	C9H13NO3	38.5	6.95	-3.49018	89.8403	0.243369	0.267163	-1.29234
4.82_164.0711m/z	Epinephrine (adrenaline)			164.071	4.81525		1		x													x																			M-H2O-H	C9H13NO3	37.9	3.36	-3.25379	89.8403	0.243369	0.267163	-1.29234
4.82_164.0711m/z	HMDB0033485		Gentiatibetine	164.071	4.81525		1		x													x																			M-H	C9H11NO2	37.7	3.03	-3.87099	90.0608	0.243369	0.267163	-1.29234
4.82_164.0711m/z	HMDB0062407		5-(3-Pyridyl)-2-hydroxytetrahydrofuran	164.071	4.81525		1		x													x																			M-H	C9H11NO2	37.7	3.03	-3.87099	90.0608	0.243369	0.267163	-1.29234
4.82_164.0711m/z	HMDB0001007		3-Pyridinebutanoic acid	164.071	4.81525		1		x													x																			M-H	C9H11NO2	37.7	2.98	-3.87099	90.0608	0.243369	0.267163	-1.29234
4.82_164.0711m/z	HMDB0029455		Ginkgotoxin	164.071	4.81525		1		x													x																			M-H2O-H	C9H13NO3	37.7	2.6	-3.49018	89.8403	0.243369	0.267163	-1.29234
4.82_164.0711m/z	HMDB0062402		4-Hydroxy-1-(3-pyridinyl)-1-butanone	164.071	4.81525		1		x													x																			M-H	C9H11NO2	37.6	2.6	-3.87099	90.0608	0.243369	0.267163	-1.29234
4.82_164.0711m/z	HMDB0006044		Norsalsolinol	164.071	4.81525		1		x													x																			M-H	C9H11NO2	37.6	2.53	-3.87099	90.0608	0.243369	0.267163	-1.29234
4.82_164.0711m/z	HMDB0000068		Epinephrine	164.071	4.81525		1		x													x																			M-H2O-H	C9H13NO3	37.6	2.26	-3.49018	89.8403	0.243369	0.267163	-1.29234
4.82_164.0711m/z	HMDB0062515		Oxidized-adrenal-ferredoxin	164.071	4.81525		1		x													x																			M-H2O-H	C9H13NO3	37.6	2.26	-3.49018	89.8403	0.243369	0.267163	-1.29234
4.82_164.0711m/z	(-)-Epinephrine 27469			164.071	4.81525		1		x													x																			M-H2O-H	C9H13NO3	37.1	0	-3.48865	89.8403	0.243369	0.267163	-1.29234
4.82_164.0711m/z	(-)-Epinephrine 27470			164.071	4.81525		1		x													x																			M-H2O-H	C9H13NO3	37.1	0	-3.48865	89.8403	0.243369	0.267163	-1.29234
4.82_164.0711m/z	(-)-Epinephrine 27471			164.071	4.81525		1		x													x																			M-H2O-H	C9H13NO3	37.1	0	-3.48865	89.8403	0.243369	0.267163	-1.29234
4.82_164.0711m/z	DL-NORMETANEPHRINE-14			164.071	4.81525		1		x													x																			M-H2O-H	C9H13NO3	37.2	0	-3.36303	89.8403	0.243369	0.267163	-1.29234
4.82_164.0711m/z	DL-Phenylalanine 15992			164.071	4.81525		1		x													x																			M-H	C9H11NO2	37.1	0	-3.87344	90.0608	0.243369	0.267163	-1.29234
4.82_164.0711m/z	DL-Phenylalanine 15993			164.071	4.81525		1		x													x																			M-H	C9H11NO2	37.1	0	-3.87344	90.0608	0.243369	0.267163	-1.29234
4.82_164.0711m/z	DL-Phenylalanine 15994			164.071	4.81525		1		x													x																			M-H	C9H11NO2	37.1	0	-3.87344	90.0608	0.243369	0.267163	-1.29234
4.82_164.0711m/z	Epinephrine (adrenaline)_Amide			164.071	4.81525		1		x													x																			M-H2O-H	C9H13NO3	37.2	0	-3.25379	89.8403	0.243369	0.267163	-1.29234
4.82_164.0711m/z	Epinephrine (adrenaline)_IHL			164.071	4.81525		1		x													x																			M-H2O-H	C9H13NO3	37.2	0	-3.25379	89.8403	0.243369	0.267163	-1.29234
4.82_164.0711m/z	EPINEPHRINE-36			164.071	4.81525		1		x													x																			M-H2O-H	C9H13NO3	37.2	0	-3.36303	89.8403	0.243369	0.267163	-1.29234
4.82_164.0711m/z	HMDB0034169		Methyl N-methylanthranilate	164.071	4.81525		1		x													x																			M-H	C9H11NO2	37.1	0	-3.87099	90.0608	0.243369	0.267163	-1.29234
4.82_164.0711m/z	Levonordefrin 24649			164.071	4.81525		1		x													x																			M-H2O-H	C9H13NO3	37.1	0	-3.48865	89.8403	0.243369	0.267163	-1.29234
4.82_164.0711m/z	Levonordefrin 24650			164.071	4.81525		1		x													x																			M-H2O-H	C9H13NO3	37.1	0	-3.48865	89.8403	0.243369	0.267163	-1.29234
4.82_164.0711m/z	Levonordefrin 24651			164.071	4.81525		1		x													x																			M-H2O-H	C9H13NO3	37.1	0	-3.48865	89.8403	0.243369	0.267163	-1.29234
4.82_164.0711m/z	L-Phenylalanine 27944			164.071	4.81525		1		x													x																			M-H	C9H11NO2	37.1	0	-3.87344	90.0608	0.243369	0.267163	-1.29234
4.82_164.0711m/z	L-Phenylalanine 27945			164.071	4.81525		1		x													x																			M-H	C9H11NO2	37.1	0	-3.87344	90.0608	0.243369	0.267163	-1.29234
4.82_164.0711m/z	L-Phenylalanine 27946			164.071	4.81525		1		x													x																			M-H	C9H11NO2	37.1	0	-3.87344	90.0608	0.243369	0.267163	-1.29234
4.82_164.0711m/z	L-PHENYLALANINE_Amide			164.071	4.81525		1		x													x																			M-H	C9H11NO2	37.1	0	-3.84678	90.0608	0.243369	0.267163	-1.29234
4.82_164.0711m/z	L-PHENYLALANINE-42			164.071	4.81525		1		x													x																			M-H	C9H11NO2	37.1	0	-4.1218	90.0608	0.243369	0.267163	-1.29234
4.82_164.0711m/z	Methylnoradrenaline 19218			164.071	4.81525		1		x													x																			M-H2O-H	C9H13NO3	37.1	0	-3.48865	89.8403	0.243369	0.267163	-1.29234
4.82_164.0711m/z	Methylnoradrenaline 19219			164.071	4.81525		1		x													x																			M-H2O-H	C9H13NO3	37.1	0	-3.48865	89.8403	0.243369	0.267163	-1.29234
4.82_164.0711m/z	Methylnoradrenaline 19220			164.071	4.81525		1		x													x																			M-H2O-H	C9H13NO3	37.1	0	-3.48865	89.8403	0.243369	0.267163	-1.29234
4.82_164.0711m/z	Methylnoradrenaline 19221			164.071	4.81525		1		x													x																			M-H2O-H	C9H13NO3	37.1	0	-3.48865	89.8403	0.243369	0.267163	-1.29234
4.82_164.0711m/z	Methylnoradrenaline 19222			164.071	4.81525		1		x													x																			M-H2O-H	C9H13NO3	37.1	0	-3.48865	89.8403	0.243369	0.267163	-1.29234
4.82_164.0711m/z	Methylnoradrenaline 19223			164.071	4.81525		1		x													x																			M-H2O-H	C9H13NO3	37.1	0	-3.48865	89.8403	0.243369	0.267163	-1.29234
4.82_164.0711m/z	Normetanephrine 27373			164.071	4.81525		1		x													x																			M-H2O-H	C9H13NO3	37.1	0	-3.48865	89.8403	0.243369	0.267163	-1.29234
4.82_164.0711m/z	Normetanephrine 27374			164.071	4.81525		1		x													x																			M-H2O-H	C9H13NO3	37.1	0	-3.48865	89.8403	0.243369	0.267163	-1.29234
4.82_164.0711m/z	Normetanephrine 27375			164.071	4.81525		1		x													x																			M-H2O-H	C9H13NO3	37.1	0	-3.48865	89.8403	0.243369	0.267163	-1.29234
4.82_164.0711m/z	PHENYLALANINE_Amide			164.071	4.81525		1		x													x																			M-H	C9H11NO2	37.1	0	-3.81892	90.0608	0.243369	0.267163	-1.29234
4.26_267.0735m/z	HMDB0000195	*	Inosine	267.074	4.25912		1		x						x						x						x	x	x										x		M-H	C10H12N4O5	44.2	25.9	0.137437	95.2792	0.168938	0.236305	1.27998
4.26_267.0735m/z	Inosine 27726			267.074	4.25912		1		x						x						x						x	x	x										x		M-H	C10H12N4O5	52.9	69.2	0.135579	95.2792	0.168938	0.236305	1.27998
4.26_267.0735m/z	Inosine 27727			267.074	4.25912		1		x						x						x						x	x	x										x		M-H	C10H12N4O5	52.8	69	0.135579	95.2792	0.168938	0.236305	1.27998
4.26_267.0735m/z	INOSINE-59			267.074	4.25912		1		x						x						x						x	x	x										x		M-H	C10H12N4O5	52.2	66	0.0982767	95.2792	0.168938	0.236305	1.27998
4.26_267.0735m/z	Inosine 27728			267.074	4.25912		1		x						x						x						x	x	x										x		M-H	C10H12N4O5	51.3	61.2	0.135579	95.2792	0.168938	0.236305	1.27998
4.26_267.0735m/z	HMDB0003040		Arabinosylhypoxanthine	267.074	4.25912		1		x						x						x						x	x	x										x		M-H	C10H12N4O5	44.2	25.9	0.137437	95.2792	0.168938	0.236305	1.27998
4.26_267.0735m/z	HMDB0000481		Allopurinol riboside	267.074	4.25912		1		x						x						x						x	x	x										x		M-H	C10H12N4O5	44.1	25.5	0.137437	95.2792	0.168938	0.236305	1.27998
4.26_267.0735m/z	HMDB0031521		Ethyl 2-mercaptopropionate	267.074	4.25912		1		x						x						x						x	x	x										x		2M-H	C5H10O2S	38.1	0	1.88461	92.926	0.168938	0.236305	1.27998
4.26_267.0735m/z	HMDB0032409		Methyl 3-mercaptobutanoate	267.074	4.25912		1		x						x						x						x	x	x										x		2M-H	C5H10O2S	38.1	0	1.88461	92.926	0.168938	0.236305	1.27998
4.26_267.0735m/z	HMDB0034377		Methyl 3-(methylthio)propanoate	267.074	4.25912		1		x						x						x						x	x	x										x		2M-H	C5H10O2S	38.1	0	1.88461	92.926	0.168938	0.236305	1.27998
4.26_267.0735m/z	HMDB0040263		Ethyl 2-(methylthio)acetate	267.074	4.25912		1		x						x						x						x	x	x										x		2M-H	C5H10O2S	38.1	0	1.88461	92.926	0.168938	0.236305	1.27998
4.26_267.0735m/z	HMDB0040410		Ethyl 3-mercaptopropanoic acid	267.074	4.25912		1		x						x						x						x	x	x										x		2M-H	C5H10O2S	38.1	0	1.88461	92.926	0.168938	0.236305	1.27998
4.26_267.0735m/z	Inosine 20672			267.074	4.25912		1		x						x						x						x	x	x										x		M-H	C10H12N4O5	39	0	0.135579	95.2792	0.168938	0.236305	1.27998
4.26_267.0735m/z	Inosine 20673			267.074	4.25912		1		x						x						x						x	x	x										x		M-H	C10H12N4O5	39	0	0.135579	95.2792	0.168938	0.236305	1.27998
4.26_267.0735m/z	Inosine 20674			267.074	4.25912		1		x						x						x						x	x	x										x		M-H	C10H12N4O5	39	0	0.135579	95.2792	0.168938	0.236305	1.27998
4.26_267.0735m/z	INOSINE-56			267.074	4.25912		1		x						x						x						x	x	x										x		M-H	C10H12N4O5	39	0	0.32209	95.2792	0.168938	0.236305	1.27998
4.26_267.0735m/z	INOSINE-Na			267.074	4.25912		1		x						x						x						x	x	x										x		M-H	C10H12N4O5	39	0	0.32209	95.2792	0.168938	0.236305	1.27998
3.21_244.0693n	HMDB0000296	*	Uridine	243.062	3.21253	244.069	1		x								x	x	x				x	x	x		x	x	x	x	x			x			x		x	x	M-H, M+FA-H	C9H12N2O6	47.9	51.3	-0.784525	88.8893	3.73e-07	1.15e-05	-502.721
3.21_244.0693n	HMDB0000767		Pseudouridine	243.062	3.21253	244.069	1		x								x	x	x				x	x	x		x	x	x	x	x			x			x		x	x	M-H, M+FA-H	C9H12N2O6	47.7	50.5	-0.784525	88.8893	3.73e-07	1.15e-05	-502.721
3.21_244.0693n	URIDINE-37			243.062	3.21253	244.069	1		x								x	x	x				x	x	x		x	x	x	x	x			x			x		x	x	M-H, M+FA-H	C9H12N2O6	37.6	0	-0.718512	88.8893	3.73e-07	1.15e-05	-502.721
3.21_244.0693n	URIDINE-5			243.062	3.21253	244.069	1		x								x	x	x				x	x	x		x	x	x	x	x			x			x		x	x	M-H, M+FA-H	C9H12N2O6	37.5	0	-0.964343	88.8893	3.73e-07	1.15e-05	-502.721
3.09_92.0255m/z	HMDB0000630	*	Cytosine	92.0255	3.08992		1		x									x	x					x	x			x	x	x	x			x			x		x	x	M-H2O-H	C4H5N3O	49.8	54.8	0.323254	94.5038	1.12e-09	6.41e-08	8.75659
3.09_92.0255m/z	Cytosine 20594			92.0255	3.08992		1		x									x	x					x	x			x	x	x	x			x			x		x	x	M-H2O-H	C4H5N3O	38.8	0	0.321401	94.5038	1.12e-09	6.41e-08	8.75659
3.09_92.0255m/z	Cytosine 20595			92.0255	3.08992		1		x									x	x					x	x			x	x	x	x			x			x		x	x	M-H2O-H	C4H5N3O	38.8	0	0.321401	94.5038	1.12e-09	6.41e-08	8.75659
3.09_92.0255m/z	CYTOSINE-16			92.0255	3.08992		1		x									x	x					x	x			x	x	x	x			x			x		x	x	M-H2O-H	C4H5N3O	38.9	0	0.159302	94.5038	1.12e-09	6.41e-08	8.75659
3.09_92.0255m/z	CYTOSINE-52			92.0255	3.08992		1		x									x	x					x	x			x	x	x	x			x			x		x	x	M-H2O-H	C4H5N3O	38.7	0	0.699632	94.5038	1.12e-09	6.41e-08	8.75659
4.75_204.0895n	HMDB0000929	*	L-Tryptophan	203.082	4.75393	204.089	1		x																																M-H, 2M-H	C11H12N2O2	53.9	82.1	-1.93321	89.7005	0.294251	0.282361	-1.26329
4.75_204.0895n	TRYPTOPHAN-01			203.082	4.75393	204.089	1		x																																M-H, 2M-H	C11H12N2O2	56.7	96.2	-1.89581	89.7005	0.294251	0.282361	-1.26329
4.75_204.0895n	D-TRYPTOPHAN-41			203.082	4.75393	204.089	1		x																																M-H, 2M-H	C11H12N2O2	55.3	89.2	-1.94481	89.7005	0.294251	0.282361	-1.26329
4.75_204.0895n	HMDB0013609		D-Tryptophan	203.082	4.75393	204.089	1		x																																M-H, 2M-H	C11H12N2O2	53.9	82.1	-1.93321	89.7005	0.294251	0.282361	-1.26329
4.75_204.0895n	HMDB0030396		(Â±)-Tryptophan	203.082	4.75393	204.089	1		x																																M-H, 2M-H	C11H12N2O2	53.9	82.1	-1.93321	89.7005	0.294251	0.282361	-1.26329
4.75_204.0895n	D-Tryptophan 15285			203.082	4.75393	204.089	1		x																																M-H, 2M-H	C11H12N2O2	51.3	69.2	-1.93501	89.7005	0.294251	0.282361	-1.26329
4.75_204.0895n	L-Tryptophan 28074			203.082	4.75393	204.089	1		x																																M-H, 2M-H	C11H12N2O2	51.1	68.3	-1.93501	89.7005	0.294251	0.282361	-1.26329
4.75_204.0895n	DL-Tryptophan 15282			203.082	4.75393	204.089	1		x																																M-H, 2M-H	C11H12N2O2	51	67.5	-1.93501	89.7005	0.294251	0.282361	-1.26329
4.75_204.0895n	D-Tryptophan 15286			203.082	4.75393	204.089	1		x																																M-H, 2M-H	C11H12N2O2	47.9	51.9	-1.93501	89.7005	0.294251	0.282361	-1.26329
4.75_204.0895n	L-Tryptophan 28075			203.082	4.75393	204.089	1		x																																M-H, 2M-H	C11H12N2O2	47.2	48.8	-1.93501	89.7005	0.294251	0.282361	-1.26329
4.75_204.0895n	DL-Tryptophan 15283			203.082	4.75393	204.089	1		x																																M-H, 2M-H	C11H12N2O2	44.8	36.5	-1.93501	89.7005	0.294251	0.282361	-1.26329
4.75_204.0895n	D-Tryptophan 15287			203.082	4.75393	204.089	1		x																																M-H, 2M-H	C11H12N2O2	41.7	20.9	-1.93501	89.7005	0.294251	0.282361	-1.26329
4.75_204.0895n	HMDB0013840		3-Hydroxymethylantipyrine	203.082	4.75393	204.089	1		x																																M-H, 2M-H	C11H12N2O2	41.5	20.2	-1.93321	89.7005	0.294251	0.282361	-1.26329
4.75_204.0895n	L-Tryptophan 28076			203.082	4.75393	204.089	1		x																																M-H, 2M-H	C11H12N2O2	41.4	19.6	-1.93501	89.7005	0.294251	0.282361	-1.26329
4.75_204.0895n	HMDB0060967		S-nirvanol	203.082	4.75393	204.089	1		x																																M-H, 2M-H	C11H12N2O2	38.4	4.61	-1.93321	89.7005	0.294251	0.282361	-1.26329
4.75_204.0895n	HMDB0060533		Nirvanol	203.082	4.75393	204.089	1		x																																M-H, 2M-H	C11H12N2O2	37.9	2.02	-1.93321	89.7005	0.294251	0.282361	-1.26329
4.75_204.0895n	DL-Tryptophan 15998			203.082	4.75393	204.089	1		x																																M-H, 2M-H	C11H12N2O2	37.5	0	-1.93501	89.7005	0.294251	0.282361	-1.26329
4.75_204.0895n	DL-Tryptophan 15999			203.082	4.75393	204.089	1		x																																M-H, 2M-H	C11H12N2O2	37.5	0	-1.93501	89.7005	0.294251	0.282361	-1.26329
4.75_204.0895n	DL-Tryptophan 16000			203.082	4.75393	204.089	1		x																																M-H, 2M-H	C11H12N2O2	37.5	0	-1.93501	89.7005	0.294251	0.282361	-1.26329
4.75_204.0895n	D-Tryptophan 16016			203.082	4.75393	204.089	1		x																																M-H, 2M-H	C11H12N2O2	37.5	0	-1.93501	89.7005	0.294251	0.282361	-1.26329
4.75_204.0895n	D-Tryptophan 16017			203.082	4.75393	204.089	1		x																																M-H, 2M-H	C11H12N2O2	37.5	0	-1.93501	89.7005	0.294251	0.282361	-1.26329
4.75_204.0895n	D-Tryptophan 16018			203.082	4.75393	204.089	1		x																																M-H, 2M-H	C11H12N2O2	37.5	0	-1.93501	89.7005	0.294251	0.282361	-1.26329
4.75_204.0895n	D-TRYPTOPHAN-7			203.082	4.75393	204.089	1		x																																M-H, 2M-H	C11H12N2O2	37.4	0	-2.1408	89.7005	0.294251	0.282361	-1.26329
4.75_204.0895n	HMDB0014892		Ethotoin	203.082	4.75393	204.089	1		x																																M-H, 2M-H	C11H12N2O2	37.5	0	-1.93321	89.7005	0.294251	0.282361	-1.26329
4.75_204.0895n	HMDB0060878		4-Hydroxyantipyrine	203.082	4.75393	204.089	1		x																																M-H, 2M-H	C11H12N2O2	37.5	0	-1.93321	89.7005	0.294251	0.282361	-1.26329
4.75_204.0895n	L-Tryptophan 28071			203.082	4.75393	204.089	1		x																																M-H, 2M-H	C11H12N2O2	37.5	0	-1.93501	89.7005	0.294251	0.282361	-1.26329
4.75_204.0895n	L-Tryptophan 28072			203.082	4.75393	204.089	1		x																																M-H, 2M-H	C11H12N2O2	37.5	0	-1.93501	89.7005	0.294251	0.282361	-1.26329
4.75_204.0895n	L-Tryptophan 28073			203.082	4.75393	204.089	1		x																																M-H, 2M-H	C11H12N2O2	37.5	0	-1.93501	89.7005	0.294251	0.282361	-1.26329
4.75_204.0895n	L-TRYPTOPHAN-18			203.082	4.75393	204.089	1		x																																M-H, 2M-H	C11H12N2O2	37.4	0	-2.1408	89.7005	0.294251	0.282361	-1.26329
4.75_204.0895n	TRYPTOPHAN_Amide			203.082	4.75393	204.089	1		x																																M-H, 2M-H	C11H12N2O2	37.5	0	-1.89581	89.7005	0.294251	0.282361	-1.26329
2.16_190.0539m/z	HMDB0011745	*	N-Acetyl-L-methionine	190.054	2.16158		1		x									x	x					x	x			x	x	x	x			x			x		x	x	M-H	C7H13NO3S	46.8	42	-2.31842	94.5391	0.000102984	0.00123423	2.69529
2.16_190.0539m/z	N-ACETYL-DL-METHIONINE-22			190.054	2.16158		1		x									x	x					x	x			x	x	x	x			x			x		x	x	M-H	C7H13NO3S	54.3	79.7	-2.139	94.5391	0.000102984	0.00123423	2.69529
2.16_190.0539m/z	N-Acetyl-DL-methionine 113			190.054	2.16158		1		x									x	x					x	x			x	x	x	x			x			x		x	x	M-H	C7H13NO3S	39.8	7.45	-2.31695	94.5391	0.000102984	0.00123423	2.69529
2.16_190.0539m/z	N-Acetyl-DL-methionine 114			190.054	2.16158		1		x									x	x					x	x			x	x	x	x			x			x		x	x	M-H	C7H13NO3S	39.3	4.8	-2.31695	94.5391	0.000102984	0.00123423	2.69529
2.16_190.0539m/z	N-Acetyl-DL-methionine 112			190.054	2.16158		1		x									x	x					x	x			x	x	x	x			x			x		x	x	M-H	C7H13NO3S	39	3.21	-2.31695	94.5391	0.000102984	0.00123423	2.69529
2.16_190.0539m/z	N-Acetyl-DL-methionine 115			190.054	2.16158		1		x									x	x					x	x			x	x	x	x			x			x		x	x	M-H	C7H13NO3S	38.4	0	-2.31695	94.5391	0.000102984	0.00123423	2.69529
2.16_190.0539m/z	N-Acetyl-DL-methionine 116			190.054	2.16158		1		x									x	x					x	x			x	x	x	x			x			x		x	x	M-H	C7H13NO3S	38.4	0	-2.31695	94.5391	0.000102984	0.00123423	2.69529
2.16_190.0539m/z	N-Acetyl-DL-methionine 117			190.054	2.16158		1		x									x	x					x	x			x	x	x	x			x			x		x	x	M-H	C7H13NO3S	38.4	0	-2.31695	94.5391	0.000102984	0.00123423	2.69529
2.16_190.0539m/z	N-ACETYL-DL-METHIONINE-37			190.054	2.16158		1		x									x	x					x	x			x	x	x	x			x			x		x	x	M-H	C7H13NO3S	38.3	0	-2.34835	94.5391	0.000102984	0.00123423	2.69529
3.27_267.0969n	HMDB0000050	*	Adenosine	312.095	3.26947	267.097	1			x								x	x					x	x			x	x	x	x			x			x		x	x	M-H, M+FA-H	C10H13N5O4	45.2	37.5	0.521449	89.3446	9.25e-07	2.53e-05	-9041.17
3.27_267.0969n	HMDB0014340		Vidarabine	312.095	3.26947	267.097	1			x								x	x					x	x			x	x	x	x			x			x		x	x	M-H, M+FA-H	C10H13N5O4	45.2	37.5	0.521449	89.3446	9.25e-07	2.53e-05	-9041.17
3.27_267.0969n	HMDB0000085		Deoxyguanosine	312.095	3.26947	267.097	1			x								x	x					x	x			x	x	x	x			x			x		x	x	M-H, M+FA-H	C10H13N5O4	38.4	3.51	0.521449	89.3446	9.25e-07	2.53e-05	-9041.17
3.27_267.0969n	Adenosine 27116			312.095	3.26947	267.097	1			x								x	x					x	x			x	x	x	x			x			x		x	x	M-H, M+FA-H	C10H13N5O4	38.3	2.84	0.521146	89.3446	9.25e-07	2.53e-05	-9041.17
3.27_267.0969n	HMDB0014638		Zidovudine	312.095	3.26947	267.097	1			x								x	x					x	x			x	x	x	x			x			x		x	x	M-H, M+FA-H	C10H13N5O4	38.3	2.56	0.521449	89.3446	9.25e-07	2.53e-05	-9041.17
3.27_267.0969n	3-Deoxyguanosine 26989			312.095	3.26947	267.097	1			x								x	x					x	x			x	x	x	x			x			x		x	x	M-H, M+FA-H	C10H13N5O4	37.9	1.02	0.521146	89.3446	9.25e-07	2.53e-05	-9041.17
3.27_267.0969n	Adenosine 27115			312.095	3.26947	267.097	1			x								x	x					x	x			x	x	x	x			x			x		x	x	M-H, M+FA-H	C10H13N5O4	37.9	0.718	0.521146	89.3446	9.25e-07	2.53e-05	-9041.17
3.27_267.0969n	3-Deoxyguanosine 26988			312.095	3.26947	267.097	1			x								x	x					x	x			x	x	x	x			x			x		x	x	M-H, M+FA-H	C10H13N5O4	37.8	0.464	0.521146	89.3446	9.25e-07	2.53e-05	-9041.17
3.27_267.0969n	2'-DEOXYGUANOSINE-46			312.095	3.26947	267.097	1			x								x	x					x	x			x	x	x	x			x			x		x	x	M-H, M+FA-H	C10H13N5O4	37.8	0.283	0.423803	89.3446	9.25e-07	2.53e-05	-9041.17
3.27_267.0969n	Deoxyguanosine 20601			312.095	3.26947	267.097	1			x								x	x					x	x			x	x	x	x			x			x		x	x	M-H, M+FA-H	C10H13N5O4	37.8	0.153	0.521146	89.3446	9.25e-07	2.53e-05	-9041.17
3.27_267.0969n	2'-DEOXYGUANOSINE-7			312.095	3.26947	267.097	1			x								x	x					x	x			x	x	x	x			x			x		x	x	M-H, M+FA-H	C10H13N5O4	37.7	0	0.648441	89.3446	9.25e-07	2.53e-05	-9041.17
3.27_267.0969n	3-Deoxyguanosine 26984			312.095	3.26947	267.097	1			x								x	x					x	x			x	x	x	x			x			x		x	x	M-H, M+FA-H	C10H13N5O4	37.7	0	0.521146	89.3446	9.25e-07	2.53e-05	-9041.17
3.27_267.0969n	3-Deoxyguanosine 26985			312.095	3.26947	267.097	1			x								x	x					x	x			x	x	x	x			x			x		x	x	M-H, M+FA-H	C10H13N5O4	37.7	0	0.521146	89.3446	9.25e-07	2.53e-05	-9041.17
3.27_267.0969n	3-Deoxyguanosine 26986			312.095	3.26947	267.097	1			x								x	x					x	x			x	x	x	x			x			x		x	x	M-H, M+FA-H	C10H13N5O4	37.7	0	0.521146	89.3446	9.25e-07	2.53e-05	-9041.17
3.27_267.0969n	Adenosine 27111			312.095	3.26947	267.097	1			x								x	x					x	x			x	x	x	x			x			x		x	x	M-H, M+FA-H	C10H13N5O4	37.7	0	0.521146	89.3446	9.25e-07	2.53e-05	-9041.17
3.27_267.0969n	Adenosine 27112			312.095	3.26947	267.097	1			x								x	x					x	x			x	x	x	x			x			x		x	x	M-H, M+FA-H	C10H13N5O4	37.7	0	0.521146	89.3446	9.25e-07	2.53e-05	-9041.17
3.27_267.0969n	Adenosine 27113			312.095	3.26947	267.097	1			x								x	x					x	x			x	x	x	x			x			x		x	x	M-H, M+FA-H	C10H13N5O4	37.7	0	0.521146	89.3446	9.25e-07	2.53e-05	-9041.17
3.27_267.0969n	ADENOSINE-27			312.095	3.26947	267.097	1			x								x	x					x	x			x	x	x	x			x			x		x	x	M-H, M+FA-H	C10H13N5O4	37.7	0	0.648441	89.3446	9.25e-07	2.53e-05	-9041.17
3.27_267.0969n	ADENOSINE-29			312.095	3.26947	267.097	1			x								x	x					x	x			x	x	x	x			x			x		x	x	M-H, M+FA-H	C10H13N5O4	37.8	0	0.423803	89.3446	9.25e-07	2.53e-05	-9041.17
3.27_267.0969n	Deoxyguanosine 20602			312.095	3.26947	267.097	1			x								x	x					x	x			x	x	x	x			x			x		x	x	M-H, M+FA-H	C10H13N5O4	37.7	0	0.521146	89.3446	9.25e-07	2.53e-05	-9041.17
3.27_267.0969n	Deoxyguanosine 20603			312.095	3.26947	267.097	1			x								x	x					x	x			x	x	x	x			x			x		x	x	M-H, M+FA-H	C10H13N5O4	37.7	0	0.521146	89.3446	9.25e-07	2.53e-05	-9041.17
3.27_267.0969n	Deoxyguanosine 20604			312.095	3.26947	267.097	1			x								x	x					x	x			x	x	x	x			x			x		x	x	M-H, M+FA-H	C10H13N5O4	37.7	0	0.521146	89.3446	9.25e-07	2.53e-05	-9041.17
3.27_267.0969n	Zidovudine 24581			312.095	3.26947	267.097	1			x								x	x					x	x			x	x	x	x			x			x		x	x	M-H, M+FA-H	C10H13N5O4	37.7	0	0.521146	89.3446	9.25e-07	2.53e-05	-9041.17
3.27_267.0969n	Zidovudine 24582			312.095	3.26947	267.097	1			x								x	x					x	x			x	x	x	x			x			x		x	x	M-H, M+FA-H	C10H13N5O4	37.7	0	0.521146	89.3446	9.25e-07	2.53e-05	-9041.17
3.27_267.0969n	Zidovudine 24583			312.095	3.26947	267.097	1			x								x	x					x	x			x	x	x	x			x			x		x	x	M-H, M+FA-H	C10H13N5O4	37.7	0	0.521146	89.3446	9.25e-07	2.53e-05	-9041.17
7.94_302.1011m/z	HMDB0000086	*	Glycerophosphocholine	302.101	7.93747		1			x				x	x			x	x					x	x		x	x	x	x	x	x		x			x		x	x	M+FA-H	C8H20NO6P	52	69.4	0.217386	90.7419	1.63e-06	4.07e-05	-10.9474
7.94_302.1011m/z	SN-GLYCERO-3-PHOSPHOCHOLINE-21			302.101	7.93747		1			x				x	x			x	x					x	x		x	x	x	x	x	x		x			x		x	x	M+FA-H	C8H20NO6P	38.1	0	0.232919	90.7419	1.63e-06	4.07e-05	-10.9474
4.99_242.0781m/z	HMDB0000089	*	Cytidine	242.078	4.9904		1			x								x	x					x	x			x	x	x	x			x			x		x	x	M-H	C9H13N3O5	38.4	0	-0.603072	92.6569	2.37e-11	2.57e-09	#NAME?
4.99_242.0781m/z	Asp Ala Gly 4379			242.078	4.9904		1			x								x	x					x	x			x	x	x	x			x			x		x	x	M-H2O-H	C9H15N3O6	38.3	0	-0.56064	92.4135	2.37e-11	2.57e-09	#NAME?
4.99_242.0781m/z	Cytarabine 22001			242.078	4.9904		1			x								x	x					x	x			x	x	x	x			x			x		x	x	M-H	C9H13N3O5	38.4	0	-0.605009	92.6569	2.37e-11	2.57e-09	#NAME?
4.99_242.0781m/z	Cytarabine 22002			242.078	4.9904		1			x								x	x					x	x			x	x	x	x			x			x		x	x	M-H	C9H13N3O5	38.4	0	-0.605009	92.6569	2.37e-11	2.57e-09	#NAME?
4.99_242.0781m/z	Cytarabine 22003			242.078	4.9904		1			x								x	x					x	x			x	x	x	x			x			x		x	x	M-H	C9H13N3O5	38.4	0	-0.605009	92.6569	2.37e-11	2.57e-09	#NAME?
4.99_242.0781m/z	Cytidine 24763			242.078	4.9904		1			x								x	x					x	x			x	x	x	x			x			x		x	x	M-H	C9H13N3O5	38.4	0	-0.605009	92.6569	2.37e-11	2.57e-09	#NAME?
4.99_242.0781m/z	Cytidine 24764			242.078	4.9904		1			x								x	x					x	x			x	x	x	x			x			x		x	x	M-H	C9H13N3O5	38.4	0	-0.605009	92.6569	2.37e-11	2.57e-09	#NAME?
4.99_242.0781m/z	Cytidine 24765			242.078	4.9904		1			x								x	x					x	x			x	x	x	x			x			x		x	x	M-H	C9H13N3O5	38.4	0	-0.605009	92.6569	2.37e-11	2.57e-09	#NAME?
4.99_242.0781m/z	Cytidine 24766			242.078	4.9904		1			x								x	x					x	x			x	x	x	x			x			x		x	x	M-H	C9H13N3O5	38.4	0	-0.605009	92.6569	2.37e-11	2.57e-09	#NAME?
4.99_242.0781m/z	Cytidine 24767			242.078	4.9904		1			x								x	x					x	x			x	x	x	x			x			x		x	x	M-H	C9H13N3O5	38.4	0	-0.605009	92.6569	2.37e-11	2.57e-09	#NAME?
4.99_242.0781m/z	Cytidine 24768			242.078	4.9904		1			x								x	x					x	x			x	x	x	x			x			x		x	x	M-H	C9H13N3O5	38.4	0	-0.605009	92.6569	2.37e-11	2.57e-09	#NAME?
4.99_242.0781m/z	CYTIDINE-21			242.078	4.9904		1			x								x	x					x	x			x	x	x	x			x			x		x	x	M-H	C9H13N3O5	38.4	0	-0.436344	92.6569	2.37e-11	2.57e-09	#NAME?
4.99_242.0781m/z	CYTIDINE-8			242.078	4.9904		1			x								x	x					x	x			x	x	x	x			x			x		x	x	M-H	C9H13N3O5	38.4	0	-0.600895	92.6569	2.37e-11	2.57e-09	#NAME?
4.99_242.0781m/z	Glu Gly Gly 4429			242.078	4.9904		1			x								x	x					x	x			x	x	x	x			x			x		x	x	M-H2O-H	C9H15N3O6	38.3	0	-0.56064	92.4135	2.37e-11	2.57e-09	#NAME?
4.99_242.0781m/z	Glu Gly Gly 4430			242.078	4.9904		1			x								x	x					x	x			x	x	x	x			x			x		x	x	M-H2O-H	C9H15N3O6	38.3	0	-0.56064	92.4135	2.37e-11	2.57e-09	#NAME?
4.99_242.0781m/z	Glu Gly Gly 4431			242.078	4.9904		1			x								x	x					x	x			x	x	x	x			x			x		x	x	M-H2O-H	C9H15N3O6	38.3	0	-0.56064	92.4135	2.37e-11	2.57e-09	#NAME?
4.99_242.0781m/z	Gly Glu Gly 3174			242.078	4.9904		1			x								x	x					x	x			x	x	x	x			x			x		x	x	M-H2O-H	C9H15N3O6	38.3	0	-0.56064	92.4135	2.37e-11	2.57e-09	#NAME?
4.99_242.0781m/z	Gly Glu Gly 3175			242.078	4.9904		1			x								x	x					x	x			x	x	x	x			x			x		x	x	M-H2O-H	C9H15N3O6	38.3	0	-0.56064	92.4135	2.37e-11	2.57e-09	#NAME?
4.99_242.0781m/z	Gly Glu Gly 3176			242.078	4.9904		1			x								x	x					x	x			x	x	x	x			x			x		x	x	M-H2O-H	C9H15N3O6	38.3	0	-0.56064	92.4135	2.37e-11	2.57e-09	#NAME?
4.99_242.0781m/z	Gly Gly Glu 13783			242.078	4.9904		1			x								x	x					x	x			x	x	x	x			x			x		x	x	M-H2O-H	C9H15N3O6	38.3	0	-0.56064	92.4135	2.37e-11	2.57e-09	#NAME?
4.99_242.0781m/z	Gly Gly Glu 13784			242.078	4.9904		1			x								x	x					x	x			x	x	x	x			x			x		x	x	M-H2O-H	C9H15N3O6	38.3	0	-0.56064	92.4135	2.37e-11	2.57e-09	#NAME?
4.99_242.0781m/z	Gly Gly Glu 13785			242.078	4.9904		1			x								x	x					x	x			x	x	x	x			x			x		x	x	M-H2O-H	C9H15N3O6	38.3	0	-0.56064	92.4135	2.37e-11	2.57e-09	#NAME?
4.99_242.0781m/z	HMDB0015122		Cytarabine	242.078	4.9904		1			x								x	x					x	x			x	x	x	x			x			x		x	x	M-H	C9H13N3O5	38.4	0	-0.603072	92.6569	2.37e-11	2.57e-09	#NAME?
4.99_242.0781m/z	HMDB0028730		Asparaginyl-Glutamic acid	242.078	4.9904		1			x								x	x					x	x			x	x	x	x			x			x		x	x	M-H2O-H	C9H15N3O6	38.3	0	-0.561455	92.4135	2.37e-11	2.57e-09	#NAME?
4.99_242.0781m/z	HMDB0028751		Aspartyl-Glutamine	242.078	4.9904		1			x								x	x					x	x			x	x	x	x			x			x		x	x	M-H2O-H	C9H15N3O6	38.3	0	-0.561455	92.4135	2.37e-11	2.57e-09	#NAME?
4.99_242.0781m/z	HMDB0028767		Aspartyl-Gamma-glutamate	242.078	4.9904		1			x								x	x					x	x			x	x	x	x			x			x		x	x	M-H2O-H	C9H15N3O6	38.3	0	-0.561455	92.4135	2.37e-11	2.57e-09	#NAME?
4.99_242.0781m/z	HMDB0028793		Glutaminylaspartic acid	242.078	4.9904		1			x								x	x					x	x			x	x	x	x			x			x		x	x	M-H2O-H	C9H15N3O6	38.3	0	-0.561455	92.4135	2.37e-11	2.57e-09	#NAME?
4.99_242.0781m/z	HMDB0028814		Glutamylasparagine	242.078	4.9904		1			x								x	x					x	x			x	x	x	x			x			x		x	x	M-H2O-H	C9H15N3O6	38.3	0	-0.561455	92.4135	2.37e-11	2.57e-09	#NAME?
4.99_242.0781m/z	HMDB0029144		gamma-Glutamylasparagine	242.078	4.9904		1			x								x	x					x	x			x	x	x	x			x			x		x	x	M-H2O-H	C9H15N3O6	38.3	0	-0.561455	92.4135	2.37e-11	2.57e-09	#NAME?
4.99_242.0781m/z	HMDB0032055		N-Acetylhistidine	242.078	4.9904		1			x								x	x					x	x			x	x	x	x			x			x		x	x	M+FA-H	C8H11N3O3	38.7	0	-0.743844	94.1943	2.37e-11	2.57e-09	#NAME?
4.99_242.0781m/z	HMDB0060478		gamma-Glutamyl-beta-cyanoalanine	242.078	4.9904		1			x								x	x					x	x			x	x	x	x			x			x		x	x	M-H	C9H13N3O5	38.4	0	-0.603072	92.6569	2.37e-11	2.57e-09	#NAME?
4.99_242.0781m/z	N-Acetyl-L-Histidine 26428			242.078	4.9904		1			x								x	x					x	x			x	x	x	x			x			x		x	x	M+FA-H	C8H11N3O3	38.7	0	-0.742698	94.1943	2.37e-11	2.57e-09	#NAME?
4.99_242.0781m/z	N-Acetyl-L-Histidine 26429			242.078	4.9904		1			x								x	x					x	x			x	x	x	x			x			x		x	x	M+FA-H	C8H11N3O3	38.7	0	-0.742698	94.1943	2.37e-11	2.57e-09	#NAME?
4.99_242.0781m/z	N-Acetyl-L-Histidine 26430			242.078	4.9904		1			x								x	x					x	x			x	x	x	x			x			x		x	x	M+FA-H	C8H11N3O3	38.7	0	-0.742698	94.1943	2.37e-11	2.57e-09	#NAME?
4.99_242.0781m/z	N-Acetyl-L-Histidine 26431			242.078	4.9904		1			x								x	x					x	x			x	x	x	x			x			x		x	x	M+FA-H	C8H11N3O3	38.7	0	-0.742698	94.1943	2.37e-11	2.57e-09	#NAME?
4.99_242.0781m/z	N-Acetyl-L-Histidine 26432			242.078	4.9904		1			x								x	x					x	x			x	x	x	x			x			x		x	x	M+FA-H	C8H11N3O3	38.7	0	-0.742698	94.1943	2.37e-11	2.57e-09	#NAME?
7.83_102.0558m/z	HMDB0000092	*	Dimethylglycine	102.056	7.82798		1			x				x				x	x	x	x			x	x					x				x	x		x				M-H	C4H9NO2	40	4.31	-2.22645	98.4702	0.00471391	0.0251686	-1.6866
7.83_102.0558m/z	HMDB0041945		N-Ethylglycine	102.056	7.82798		1			x				x				x	x	x	x			x	x					x				x	x		x				M-H	C4H9NO2	40	4.31	-2.22645	98.4702	0.00471391	0.0251686	-1.6866
7.83_102.0558m/z	HMDB0000112		gamma-Aminobutyric acid	102.056	7.82798		1			x				x				x	x	x	x			x	x					x				x	x		x				M-H	C4H9NO2	40	4.28	-2.22645	98.4702	0.00471391	0.0251686	-1.6866
7.83_102.0558m/z	HMDB0038394		O-Acetylethanolamine	102.056	7.82798		1			x				x				x	x	x	x			x	x					x				x	x		x				M-H	C4H9NO2	40	4.27	-2.22645	98.4702	0.00471391	0.0251686	-1.6866
7.83_102.0558m/z	HMDB0031654		3-Aminobutanoic acid	102.056	7.82798		1			x				x				x	x	x	x			x	x					x				x	x		x				M-H	C4H9NO2	40	4.17	-2.22645	98.4702	0.00471391	0.0251686	-1.6866
7.83_102.0558m/z	HMDB0094693		3-Aminobutyrate	102.056	7.82798		1			x				x				x	x	x	x			x	x					x				x	x		x				M-H	C4H9NO2	40	4.17	-2.22645	98.4702	0.00471391	0.0251686	-1.6866
7.83_102.0558m/z	HMDB0168957		Allylamine	102.056	7.82798		1			x				x				x	x	x	x			x	x					x				x	x		x				M+FA-H	C3H7N	39.8	3.86	-4.02161	99.9285	0.00471391	0.0251686	-1.6866
7.83_102.0558m/z	HMDB0002166		(S)-b-aminoisobutyric acid	102.056	7.82798		1			x				x				x	x	x	x			x	x					x				x	x		x				M-H	C4H9NO2	39.8	3.18	-2.22645	98.4702	0.00471391	0.0251686	-1.6866
7.83_102.0558m/z	HMDB0002299		(R)-b-aminoisobutyric acid	102.056	7.82798		1			x				x				x	x	x	x			x	x					x				x	x		x				M-H	C4H9NO2	39.8	3.18	-2.22645	98.4702	0.00471391	0.0251686	-1.6866
7.83_102.0558m/z	HMDB0003911		3-Aminoisobutanoic acid	102.056	7.82798		1			x				x				x	x	x	x			x	x					x				x	x		x				M-H	C4H9NO2	39.8	3.18	-2.22645	98.4702	0.00471391	0.0251686	-1.6866
7.83_102.0558m/z	2-AMINO-2-METHYLPROPANOATE-2			102.056	7.82798		1			x				x				x	x	x	x			x	x					x				x	x		x				M-H	C4H9NO2	39.2	0	-2.14366	98.4702	0.00471391	0.0251686	-1.6866
7.83_102.0558m/z	2-Aminoisobutyric acid 25873			102.056	7.82798		1			x				x				x	x	x	x			x	x					x				x	x		x				M-H	C4H9NO2	39.2	0	-2.23099	98.4702	0.00471391	0.0251686	-1.6866
7.83_102.0558m/z	2-Aminoisobutyric acid 25874			102.056	7.82798		1			x				x				x	x	x	x			x	x					x				x	x		x				M-H	C4H9NO2	39.2	0	-2.23099	98.4702	0.00471391	0.0251686	-1.6866
7.83_102.0558m/z	2-Aminoisobutyric acid 25875			102.056	7.82798		1			x				x				x	x	x	x			x	x					x				x	x		x				M-H	C4H9NO2	39.2	0	-2.23099	98.4702	0.00471391	0.0251686	-1.6866
7.83_102.0558m/z	3-AMINOISOBUTANOATE-50			102.056	7.82798		1			x				x				x	x	x	x			x	x					x				x	x		x				M-H	C4H9NO2	39.2	0	-2.14366	98.4702	0.00471391	0.0251686	-1.6866
7.83_102.0558m/z	4-AMINOBUTANOATE-20			102.056	7.82798		1			x				x				x	x	x	x			x	x					x				x	x		x				M-H	C4H9NO2	39.2	0	-2.14366	98.4702	0.00471391	0.0251686	-1.6866
7.83_102.0558m/z	4-AMINOBUTANOATE-42			102.056	7.82798		1			x				x				x	x	x	x			x	x					x				x	x		x				M-H	C4H9NO2	39.2	0	-2.14366	98.4702	0.00471391	0.0251686	-1.6866
7.83_102.0558m/z	ALPHA-AMINO-N-BUTYRIC ACID_Amide			102.056	7.82798		1			x				x				x	x	x	x			x	x					x				x	x		x				M-H	C4H9NO2	39.2	0	-2.24069	98.4702	0.00471391	0.0251686	-1.6866
7.83_102.0558m/z	ALPHA-AMINO-N-BUTYRIC ACID-01			102.056	7.82798		1			x				x				x	x	x	x			x	x					x				x	x		x				M-H	C4H9NO2	39.2	0	-2.24069	98.4702	0.00471391	0.0251686	-1.6866
7.83_102.0558m/z	D,L,B-AMINO-I-BUTYRIC ACID_Amide			102.056	7.82798		1			x				x				x	x	x	x			x	x					x				x	x		x				M-H	C4H9NO2	39.2	0	-2.24069	98.4702	0.00471391	0.0251686	-1.6866
7.83_102.0558m/z	D,L,B-AMINO-I-BUTYRIC ACID-01			102.056	7.82798		1			x				x				x	x	x	x			x	x					x				x	x		x				M-H	C4H9NO2	39.2	0	-2.24069	98.4702	0.00471391	0.0251686	-1.6866
7.83_102.0558m/z	Dimethylglycine 26234			102.056	7.82798		1			x				x				x	x	x	x			x	x					x				x	x		x				M-H	C4H9NO2	39.2	0	-2.23099	98.4702	0.00471391	0.0251686	-1.6866
7.83_102.0558m/z	Dimethylglycine 26235			102.056	7.82798		1			x				x				x	x	x	x			x	x					x				x	x		x				M-H	C4H9NO2	39.2	0	-2.23099	98.4702	0.00471391	0.0251686	-1.6866
7.83_102.0558m/z	Dimethylglycine 26236			102.056	7.82798		1			x				x				x	x	x	x			x	x					x				x	x		x				M-H	C4H9NO2	39.2	0	-2.23099	98.4702	0.00471391	0.0251686	-1.6866
7.83_102.0558m/z	DL-3-amino-isobutanoic acid 18966			102.056	7.82798		1			x				x				x	x	x	x			x	x					x				x	x		x				M-H	C4H9NO2	39.2	0	-2.23099	98.4702	0.00471391	0.0251686	-1.6866
7.83_102.0558m/z	DL-3-amino-isobutanoic acid 18967			102.056	7.82798		1			x				x				x	x	x	x			x	x					x				x	x		x				M-H	C4H9NO2	39.2	0	-2.23099	98.4702	0.00471391	0.0251686	-1.6866
7.83_102.0558m/z	DL-3-amino-isobutanoic acid 18968			102.056	7.82798		1			x				x				x	x	x	x			x	x					x				x	x		x				M-H	C4H9NO2	39.2	0	-2.23099	98.4702	0.00471391	0.0251686	-1.6866
7.83_102.0558m/z	GABA (gamma-Aminobutyric acid)_Amide			102.056	7.82798		1			x				x				x	x	x	x			x	x					x				x	x		x				M-H	C4H9NO2	39.2	0	-1.94961	98.4702	0.00471391	0.0251686	-1.6866
7.83_102.0558m/z	GABA (gamma-Aminobutyric acid)_IHL			102.056	7.82798		1			x				x				x	x	x	x			x	x					x				x	x		x				M-H	C4H9NO2	39.2	0	-1.94961	98.4702	0.00471391	0.0251686	-1.6866
7.83_102.0558m/z	GAMMA-AMINO BUTYRIC ACID_Amide			102.056	7.82798		1			x				x				x	x	x	x			x	x					x				x	x		x				M-H	C4H9NO2	39.2	0	-2.24069	98.4702	0.00471391	0.0251686	-1.6866
7.83_102.0558m/z	GAMMA-AMINO BUTYRIC ACID-01			102.056	7.82798		1			x				x				x	x	x	x			x	x					x				x	x		x				M-H	C4H9NO2	39.2	0	-2.24069	98.4702	0.00471391	0.0251686	-1.6866
7.83_102.0558m/z	HMDB0000452		L-alpha-Aminobutyric acid	102.056	7.82798		1			x				x				x	x	x	x			x	x					x				x	x		x				M-H	C4H9NO2	39.2	0	-2.22645	98.4702	0.00471391	0.0251686	-1.6866
7.83_102.0558m/z	HMDB0000650		D-alpha-Aminobutyric acid	102.056	7.82798		1			x				x				x	x	x	x			x	x					x				x	x		x				M-H	C4H9NO2	39.2	0	-2.22645	98.4702	0.00471391	0.0251686	-1.6866
7.83_102.0558m/z	HMDB0001906		2-Aminoisobutyric acid	102.056	7.82798		1			x				x				x	x	x	x			x	x					x				x	x		x				M-H	C4H9NO2	39.2	0	-2.22645	98.4702	0.00471391	0.0251686	-1.6866
7.83_102.0558m/z	HMDB0031329		Butyl nitrite	102.056	7.82798		1			x				x				x	x	x	x			x	x					x				x	x		x				M-H	C4H9NO2	39.2	0	-2.22645	98.4702	0.00471391	0.0251686	-1.6866
7.83_102.0558m/z	HMDB0094692		N-Methylalanine	102.056	7.82798		1			x				x				x	x	x	x			x	x					x				x	x		x				M-H	C4H9NO2	39.2	0	-2.22645	98.4702	0.00471391	0.0251686	-1.6866
7.83_102.0558m/z	HMDB0240288		Tromethamine	102.056	7.82798		1			x				x				x	x	x	x			x	x					x				x	x		x				M-H2O-H	C4H11NO3	39.2	0	-1.89522	98.2189	0.00471391	0.0251686	-1.6866
5.54_102.0558m/z	HMDB0000112	*	gamma-Aminobutyric acid	102.056	5.54215		1			x				x				x						x		x				x											M-H	C4H9NO2	38.5	0	-2.18978	94.8975	0.00535785	0.0277062	1.32116
5.54_102.0558m/z	2-AMINO-2-METHYLPROPANOATE-2			102.056	5.54215		1			x				x				x						x		x				x											M-H	C4H9NO2	38.5	0	-2.10699	94.8975	0.00535785	0.0277062	1.32116
5.54_102.0558m/z	2-Aminoisobutyric acid 25873			102.056	5.54215		1			x				x				x						x		x				x											M-H	C4H9NO2	38.5	0	-2.19431	94.8975	0.00535785	0.0277062	1.32116
5.54_102.0558m/z	2-Aminoisobutyric acid 25874			102.056	5.54215		1			x				x				x						x		x				x											M-H	C4H9NO2	38.5	0	-2.19431	94.8975	0.00535785	0.0277062	1.32116
5.54_102.0558m/z	2-Aminoisobutyric acid 25875			102.056	5.54215		1			x				x				x						x		x				x											M-H	C4H9NO2	38.5	0	-2.19431	94.8975	0.00535785	0.0277062	1.32116
5.54_102.0558m/z	3-AMINOISOBUTANOATE-13			102.056	5.54215		1			x				x				x						x		x				x											M-H	C4H9NO2	38.3	0	-2.68915	94.8975	0.00535785	0.0277062	1.32116
5.54_102.0558m/z	3-AMINOISOBUTANOATE-50			102.056	5.54215		1			x				x				x						x		x				x											M-H	C4H9NO2	38.5	0	-2.10699	94.8975	0.00535785	0.0277062	1.32116
5.54_102.0558m/z	4-AMINOBUTANOATE-20			102.056	5.54215		1			x				x				x						x		x				x											M-H	C4H9NO2	38.5	0	-2.10699	94.8975	0.00535785	0.0277062	1.32116
5.54_102.0558m/z	4-AMINOBUTANOATE-42			102.056	5.54215		1			x				x				x						x		x				x											M-H	C4H9NO2	38.5	0	-2.10699	94.8975	0.00535785	0.0277062	1.32116
5.54_102.0558m/z	4-AMINOBUTANOATE-87			102.056	5.54215		1			x				x				x						x		x				x											M-H	C4H9NO2	38.3	0	-2.68915	94.8975	0.00535785	0.0277062	1.32116
5.54_102.0558m/z	ALPHA-AMINO-N-BUTYRIC ACID_Amide			102.056	5.54215		1			x				x				x						x		x				x											M-H	C4H9NO2	38.5	0	-2.20402	94.8975	0.00535785	0.0277062	1.32116
5.54_102.0558m/z	ALPHA-AMINO-N-BUTYRIC ACID-01			102.056	5.54215		1			x				x				x						x		x				x											M-H	C4H9NO2	38.5	0	-2.20402	94.8975	0.00535785	0.0277062	1.32116
5.54_102.0558m/z	D,L,B-AMINO-I-BUTYRIC ACID_Amide			102.056	5.54215		1			x				x				x						x		x				x											M-H	C4H9NO2	38.5	0	-2.20402	94.8975	0.00535785	0.0277062	1.32116
5.54_102.0558m/z	D,L,B-AMINO-I-BUTYRIC ACID-01			102.056	5.54215		1			x				x				x						x		x				x											M-H	C4H9NO2	38.5	0	-2.20402	94.8975	0.00535785	0.0277062	1.32116
5.54_102.0558m/z	Dimethylglycine 26234			102.056	5.54215		1			x				x				x						x		x				x											M-H	C4H9NO2	38.5	0	-2.19431	94.8975	0.00535785	0.0277062	1.32116
5.54_102.0558m/z	Dimethylglycine 26235			102.056	5.54215		1			x				x				x						x		x				x											M-H	C4H9NO2	38.5	0	-2.19431	94.8975	0.00535785	0.0277062	1.32116
5.54_102.0558m/z	Dimethylglycine 26236			102.056	5.54215		1			x				x				x						x		x				x											M-H	C4H9NO2	38.5	0	-2.19431	94.8975	0.00535785	0.0277062	1.32116
5.54_102.0558m/z	DL-3-amino-isobutanoic acid 18966			102.056	5.54215		1			x				x				x						x		x				x											M-H	C4H9NO2	38.5	0	-2.19431	94.8975	0.00535785	0.0277062	1.32116
5.54_102.0558m/z	DL-3-amino-isobutanoic acid 18967			102.056	5.54215		1			x				x				x						x		x				x											M-H	C4H9NO2	38.5	0	-2.19431	94.8975	0.00535785	0.0277062	1.32116
5.54_102.0558m/z	DL-3-amino-isobutanoic acid 18968			102.056	5.54215		1			x				x				x						x		x				x											M-H	C4H9NO2	38.5	0	-2.19431	94.8975	0.00535785	0.0277062	1.32116
5.54_102.0558m/z	GABA (gamma-Aminobutyric acid)_Amide			102.056	5.54215		1			x				x				x						x		x				x											M-H	C4H9NO2	38.5	0	-1.91293	94.8975	0.00535785	0.0277062	1.32116
5.54_102.0558m/z	GABA (gamma-Aminobutyric acid)_IHL			102.056	5.54215		1			x				x				x						x		x				x											M-H	C4H9NO2	38.5	0	-1.91293	94.8975	0.00535785	0.0277062	1.32116
5.54_102.0558m/z	GAMMA-AMINO BUTYRIC ACID_Amide			102.056	5.54215		1			x				x				x						x		x				x											M-H	C4H9NO2	38.5	0	-2.20402	94.8975	0.00535785	0.0277062	1.32116
5.54_102.0558m/z	GAMMA-AMINO BUTYRIC ACID-01			102.056	5.54215		1			x				x				x						x		x				x											M-H	C4H9NO2	38.5	0	-2.20402	94.8975	0.00535785	0.0277062	1.32116
5.54_102.0558m/z	HMDB0000092		Dimethylglycine	102.056	5.54215		1			x				x				x						x		x				x											M-H	C4H9NO2	38.5	0	-2.18978	94.8975	0.00535785	0.0277062	1.32116
5.54_102.0558m/z	HMDB0000452		L-alpha-Aminobutyric acid	102.056	5.54215		1			x				x				x						x		x				x											M-H	C4H9NO2	38.5	0	-2.18978	94.8975	0.00535785	0.0277062	1.32116
5.54_102.0558m/z	HMDB0000650		D-alpha-Aminobutyric acid	102.056	5.54215		1			x				x				x						x		x				x											M-H	C4H9NO2	38.5	0	-2.18978	94.8975	0.00535785	0.0277062	1.32116
5.54_102.0558m/z	HMDB0001906		2-Aminoisobutyric acid	102.056	5.54215		1			x				x				x						x		x				x											M-H	C4H9NO2	38.5	0	-2.18978	94.8975	0.00535785	0.0277062	1.32116
5.54_102.0558m/z	HMDB0002166		(S)-b-aminoisobutyric acid	102.056	5.54215		1			x				x				x						x		x				x											M-H	C4H9NO2	38.5	0	-2.18978	94.8975	0.00535785	0.0277062	1.32116
5.54_102.0558m/z	HMDB0002299		(R)-b-aminoisobutyric acid	102.056	5.54215		1			x				x				x						x		x				x											M-H	C4H9NO2	38.5	0	-2.18978	94.8975	0.00535785	0.0277062	1.32116
5.54_102.0558m/z	HMDB0003911		3-Aminoisobutanoic acid	102.056	5.54215		1			x				x				x						x		x				x											M-H	C4H9NO2	38.5	0	-2.18978	94.8975	0.00535785	0.0277062	1.32116
5.54_102.0558m/z	HMDB0031329		Butyl nitrite	102.056	5.54215		1			x				x				x						x		x				x											M-H	C4H9NO2	38.5	0	-2.18978	94.8975	0.00535785	0.0277062	1.32116
5.54_102.0558m/z	HMDB0031654		3-Aminobutanoic acid	102.056	5.54215		1			x				x				x						x		x				x											M-H	C4H9NO2	38.5	0	-2.18978	94.8975	0.00535785	0.0277062	1.32116
5.54_102.0558m/z	HMDB0038394		O-Acetylethanolamine	102.056	5.54215		1			x				x				x						x		x				x											M-H	C4H9NO2	38.5	0	-2.18978	94.8975	0.00535785	0.0277062	1.32116
5.54_102.0558m/z	HMDB0041945		N-Ethylglycine	102.056	5.54215		1			x				x				x						x		x				x											M-H	C4H9NO2	38.5	0	-2.18978	94.8975	0.00535785	0.0277062	1.32116
5.54_102.0558m/z	HMDB0094692		N-Methylalanine	102.056	5.54215		1			x				x				x						x		x				x											M-H	C4H9NO2	38.5	0	-2.18978	94.8975	0.00535785	0.0277062	1.32116
5.54_102.0558m/z	HMDB0094693		3-Aminobutyrate	102.056	5.54215		1			x				x				x						x		x				x											M-H	C4H9NO2	38.5	0	-2.18978	94.8975	0.00535785	0.0277062	1.32116
5.54_102.0558m/z	HMDB0168957		Allylamine	102.056	5.54215		1			x				x				x						x		x				x											M+FA-H	C3H7N	38.4	0	-3.95536	96.4408	0.00535785	0.0277062	1.32116
5.54_102.0558m/z	HMDB0240288		Tromethamine	102.056	5.54215		1			x				x				x						x		x				x											M-H2O-H	C4H11NO3	38.5	0	-1.864	94.6553	0.00535785	0.0277062	1.32116
2.57_75.0088m/z	HMDB0000115	*	Glycolic acid	75.0088	2.5732		1			x																															M-H	C2H4O3	39.4	0	-0.0231813	97.1296	0.859228	0.485643	1.00829
2.57_75.0088m/z	GLYCOLATE-98			75.0088	2.5732		1			x																															M-H	C2H4O3	39.3	0	-0.496937	97.1296	0.859228	0.485643	1.00829
2.57_75.0088m/z	HMDB0001426		Formaldehyde	75.0088	2.5732		1			x																															M+FA-H	CH2O	39.7	0	-0.0586756	98.6691	0.859228	0.485643	1.00829
2.57_75.0088m/z	HMDB0031608		Peracetic acid	75.0088	2.5732		1			x																															M-H	C2H4O3	39.4	0	-0.0231813	97.1296	0.859228	0.485643	1.00829
1.27_163.0395m/z	HMDB0000118	*	Homovanillic acid	163.039	1.27263		1			x								x	x					x	x			x	x	x	x			x			x		x	x	M-H2O-H	C9H10O4	37.7	0	-3.27989	92.3272	3.32e-07	1.05e-05	-4.64534
1.27_163.0395m/z	2-Hydroxycinnamic acid 26476			163.039	1.27263		1			x								x	x					x	x			x	x	x	x			x			x		x	x	M-H	C9H8O3	37.7	0	-3.63931	92.554	3.32e-07	1.05e-05	-4.64534
1.27_163.0395m/z	2-Hydroxycinnamic acid 26477			163.039	1.27263		1			x								x	x					x	x			x	x	x	x			x			x		x	x	M-H	C9H8O3	37.7	0	-3.63931	92.554	3.32e-07	1.05e-05	-4.64534
1.27_163.0395m/z	2-Hydroxycinnamic acid 26478			163.039	1.27263		1			x								x	x					x	x			x	x	x	x			x			x		x	x	M-H	C9H8O3	37.7	0	-3.63931	92.554	3.32e-07	1.05e-05	-4.64534
1.27_163.0395m/z	2-Hydroxycinnamic acid 30472			163.039	1.27263		1			x								x	x					x	x			x	x	x	x			x			x		x	x	M-H	C9H8O3	37.7	0	-3.63931	92.554	3.32e-07	1.05e-05	-4.64534
1.27_163.0395m/z	2-Hydroxycinnamic acid 30473			163.039	1.27263		1			x								x	x					x	x			x	x	x	x			x			x		x	x	M-H	C9H8O3	37.7	0	-3.63931	92.554	3.32e-07	1.05e-05	-4.64534
1.27_163.0395m/z	2-Hydroxycinnamic acid 30474			163.039	1.27263		1			x								x	x					x	x			x	x	x	x			x			x		x	x	M-H	C9H8O3	37.7	0	-3.63931	92.554	3.32e-07	1.05e-05	-4.64534
1.27_163.0395m/z	3-(4-HYDROXYPHENYL)LACTATE-157			163.039	1.27263		1			x								x	x					x	x			x	x	x	x			x			x		x	x	M-H2O-H	C9H10O4	37.7	0	-3.09973	92.3272	3.32e-07	1.05e-05	-4.64534
1.27_163.0395m/z	3-Methylorsellinic Acid 24353			163.039	1.27263		1			x								x	x					x	x			x	x	x	x			x			x		x	x	M-H2O-H	C9H10O4	37.7	0	-3.28099	92.3272	3.32e-07	1.05e-05	-4.64534
1.27_163.0395m/z	3-Methylorsellinic Acid 24354			163.039	1.27263		1			x								x	x					x	x			x	x	x	x			x			x		x	x	M-H2O-H	C9H10O4	37.7	0	-3.28099	92.3272	3.32e-07	1.05e-05	-4.64534
1.27_163.0395m/z	3-Methylorsellinic Acid 24355			163.039	1.27263		1			x								x	x					x	x			x	x	x	x			x			x		x	x	M-H2O-H	C9H10O4	37.7	0	-3.28099	92.3272	3.32e-07	1.05e-05	-4.64534
1.27_163.0395m/z	HMDB0000205		Phenylpyruvic acid	163.039	1.27263		1			x								x	x					x	x			x	x	x	x			x			x		x	x	M-H	C9H8O3	37.7	0	-3.64001	92.554	3.32e-07	1.05e-05	-4.64534
1.27_163.0395m/z	HMDB0000333		Isohomovanillic acid	163.039	1.27263		1			x								x	x					x	x			x	x	x	x			x			x		x	x	M-H2O-H	C9H10O4	37.7	0	-3.27989	92.3272	3.32e-07	1.05e-05	-4.64534
1.27_163.0395m/z	HMDB0000423		3,4-Dihydroxyhydrocinnamic acid	163.039	1.27263		1			x								x	x					x	x			x	x	x	x			x			x		x	x	M-H2O-H	C9H10O4	37.7	0	-3.27989	92.3272	3.32e-07	1.05e-05	-4.64534
1.27_163.0395m/z	HMDB0000755		Hydroxyphenyllactic acid	163.039	1.27263		1			x								x	x					x	x			x	x	x	x			x			x		x	x	M-H2O-H	C9H10O4	37.7	0	-3.27989	92.3272	3.32e-07	1.05e-05	-4.64534
1.27_163.0395m/z	HMDB0001713		m-Coumaric acid	163.039	1.27263		1			x								x	x					x	x			x	x	x	x			x			x		x	x	M-H	C9H8O3	37.7	0	-3.64001	92.554	3.32e-07	1.05e-05	-4.64534
1.27_163.0395m/z	HMDB0002035		4-Hydroxycinnamic acid	163.039	1.27263		1			x								x	x					x	x			x	x	x	x			x			x		x	x	M-H	C9H8O3	37.7	0	-3.64001	92.554	3.32e-07	1.05e-05	-4.64534
1.27_163.0395m/z	HMDB0002641		2-Hydroxycinnamic acid	163.039	1.27263		1			x								x	x					x	x			x	x	x	x			x			x		x	x	M-H	C9H8O3	37.7	0	-3.64001	92.554	3.32e-07	1.05e-05	-4.64534
1.27_163.0395m/z	HMDB0002643		3-(3-Hydroxyphenyl)-3-hydroxypropanoic acid	163.039	1.27263		1			x								x	x					x	x			x	x	x	x			x			x		x	x	M-H2O-H	C9H10O4	37.7	0	-3.27989	92.3272	3.32e-07	1.05e-05	-4.64534
1.27_163.0395m/z	HMDB0004061		3-Methoxy-4-hydroxyphenylglycolaldehyde	163.039	1.27263		1			x								x	x					x	x			x	x	x	x			x			x		x	x	M-H2O-H	C9H10O4	37.7	0	-3.27989	92.3272	3.32e-07	1.05e-05	-4.64534
1.27_163.0395m/z	HMDB0012225		Enol-phenylpyruvate	163.039	1.27263		1			x								x	x					x	x			x	x	x	x			x			x		x	x	M-H	C9H8O3	37.7	0	-3.64001	92.554	3.32e-07	1.05e-05	-4.64534
1.27_163.0395m/z	HMDB0029232		3-Hydroxyphenyllactate	163.039	1.27263		1			x								x	x					x	x			x	x	x	x			x			x		x	x	M-H2O-H	C9H10O4	37.7	0	-3.27989	92.3272	3.32e-07	1.05e-05	-4.64534
1.27_163.0395m/z	HMDB0029273		2,6-Dimethoxybenzoic acid	163.039	1.27263		1			x								x	x					x	x			x	x	x	x			x			x		x	x	M-H2O-H	C9H10O4	37.7	0	-3.27989	92.3272	3.32e-07	1.05e-05	-4.64534
1.27_163.0395m/z	HMDB0029646		2',6'-Dihydroxy-4'-methoxyacetophenone	163.039	1.27263		1			x								x	x					x	x			x	x	x	x			x			x		x	x	M-H2O-H	C9H10O4	37.7	0	-3.27989	92.3272	3.32e-07	1.05e-05	-4.64534
1.27_163.0395m/z	HMDB0030677		cis-p-Coumaric acid	163.039	1.27263		1			x								x	x					x	x			x	x	x	x			x			x		x	x	M-H	C9H8O3	37.7	0	-3.64001	92.554	3.32e-07	1.05e-05	-4.64534
1.27_163.0395m/z	HMDB0033624		(Â±)-2-Hydroxy-3-(2-hydroxyphenyl)propanoic acid	163.039	1.27263		1			x								x	x					x	x			x	x	x	x			x			x		x	x	M-H2O-H	C9H10O4	37.7	0	-3.27989	92.3272	3.32e-07	1.05e-05	-4.64534
1.27_163.0395m/z	HMDB0037274		Maltol propionate	163.039	1.27263		1			x								x	x					x	x			x	x	x	x			x			x		x	x	M-H2O-H	C9H10O4	37.7	0	-3.27989	92.3272	3.32e-07	1.05e-05	-4.64534
1.27_163.0395m/z	HMDB0041270		2',4'-Dihydroxy-6'-methoxyacetophenone	163.039	1.27263		1			x								x	x					x	x			x	x	x	x			x			x		x	x	M-H2O-H	C9H10O4	37.7	0	-3.27989	92.3272	3.32e-07	1.05e-05	-4.64534
1.27_163.0395m/z	HMDB0041592		Coumaric acid	163.039	1.27263		1			x								x	x					x	x			x	x	x	x			x			x		x	x	M-H	C9H8O3	37.7	0	-3.64001	92.554	3.32e-07	1.05e-05	-4.64534
1.27_163.0395m/z	HMDB0059763		3,4-Dimethoxybenzoic acid	163.039	1.27263		1			x								x	x					x	x			x	x	x	x			x			x		x	x	M-H2O-H	C9H10O4	37.7	0	-3.27989	92.3272	3.32e-07	1.05e-05	-4.64534
1.27_163.0395m/z	HMDB0062595		Meta-hydroxyphenylhydracrylic Acid	163.039	1.27263		1			x								x	x					x	x			x	x	x	x			x			x		x	x	M-H2O-H	C9H10O4	37.7	0	-3.27989	92.3272	3.32e-07	1.05e-05	-4.64534
1.27_163.0395m/z	HMDB0062605		Methyl Phenylglyoxalate	163.039	1.27263		1			x								x	x					x	x			x	x	x	x			x			x		x	x	M-H	C9H8O3	37.7	0	-3.64001	92.554	3.32e-07	1.05e-05	-4.64534
1.27_163.0395m/z	HMDB0062655		Cis-2-coumarate	163.039	1.27263		1			x								x	x					x	x			x	x	x	x			x			x		x	x	M-H	C9H8O3	37.7	0	-3.64001	92.554	3.32e-07	1.05e-05	-4.64534
1.27_163.0395m/z	HMDB0062774		Trans-3-coumarate	163.039	1.27263		1			x								x	x					x	x			x	x	x	x			x			x		x	x	M-H	C9H8O3	37.7	0	-3.64001	92.554	3.32e-07	1.05e-05	-4.64534
1.27_163.0395m/z	HMDB0124923		3-hydroxy-3-(4-hydroxyphenyl)propanoic acid	163.039	1.27263		1			x								x	x					x	x			x	x	x	x			x			x		x	x	M-H2O-H	C9H10O4	37.7	0	-3.27989	92.3272	3.32e-07	1.05e-05	-4.64534
1.27_163.0395m/z	HMDB0125104		3-(3-hydroxyphenyl)prop-2-enoic acid	163.039	1.27263		1			x								x	x					x	x			x	x	x	x			x			x		x	x	M-H	C9H8O3	37.7	0	-3.64001	92.554	3.32e-07	1.05e-05	-4.64534
1.27_163.0395m/z	HMDB0125533		3-(3,5-dihydroxyphenyl)propanoic acid	163.039	1.27263		1			x								x	x					x	x			x	x	x	x			x			x		x	x	M-H2O-H	C9H10O4	37.7	0	-3.27989	92.3272	3.32e-07	1.05e-05	-4.64534
1.27_163.0395m/z	HMDB0125591		4-ethenyl-6-methoxybenzene-1,2,3-triol	163.039	1.27263		1			x								x	x					x	x			x	x	x	x			x			x		x	x	M-H2O-H	C9H10O4	37.7	0	-3.27989	92.3272	3.32e-07	1.05e-05	-4.64534
1.27_163.0395m/z	HMDB0125595		5-ethenyl-3-methoxybenzene-1,2,4-triol	163.039	1.27263		1			x								x	x					x	x			x	x	x	x			x			x		x	x	M-H2O-H	C9H10O4	37.7	0	-3.27989	92.3272	3.32e-07	1.05e-05	-4.64534
1.27_163.0395m/z	HMDB0126386		3-(2,4-dihydroxyphenyl)propanoic acid	163.039	1.27263		1			x								x	x					x	x			x	x	x	x			x			x		x	x	M-H2O-H	C9H10O4	37.7	0	-3.27989	92.3272	3.32e-07	1.05e-05	-4.64534
1.27_163.0395m/z	HMDB0126545		3-phenyloxirane-2-carboxylic acid	163.039	1.27263		1			x								x	x					x	x			x	x	x	x			x			x		x	x	M-H	C9H8O3	37.7	0	-3.64001	92.554	3.32e-07	1.05e-05	-4.64534
1.27_163.0395m/z	HMDB0127495		3,5-dimethoxybenzoic acid	163.039	1.27263		1			x								x	x					x	x			x	x	x	x			x			x		x	x	M-H2O-H	C9H10O4	37.7	0	-3.27989	92.3272	3.32e-07	1.05e-05	-4.64534
1.27_163.0395m/z	HMDB0128076		3-(4-hydroxyphenyl)prop-2-enoic acid	163.039	1.27263		1			x								x	x					x	x			x	x	x	x			x			x		x	x	M-H	C9H8O3	37.7	0	-3.64001	92.554	3.32e-07	1.05e-05	-4.64534
1.27_163.0395m/z	HMDB0129348		2-(3,4-dihydroxyphenyl)propanoic acid	163.039	1.27263		1			x								x	x					x	x			x	x	x	x			x			x		x	x	M-H2O-H	C9H10O4	37.7	0	-3.27989	92.3272	3.32e-07	1.05e-05	-4.64534
1.27_163.0395m/z	HMDB0129375		4-methoxy-1-benzofuran-6-ol	163.039	1.27263		1			x								x	x					x	x			x	x	x	x			x			x		x	x	M-H	C9H8O3	37.7	0	-3.64001	92.554	3.32e-07	1.05e-05	-4.64534
1.27_163.0395m/z	HMDB0131428		2-(3-hydroxy-5-methoxyphenyl)acetic acid	163.039	1.27263		1			x								x	x					x	x			x	x	x	x			x			x		x	x	M-H2O-H	C9H10O4	37.7	0	-3.27989	92.3272	3.32e-07	1.05e-05	-4.64534
1.27_163.0395m/z	HMDB0133494		2-hydroxy-2-(3-methoxyphenyl)acetic acid	163.039	1.27263		1			x								x	x					x	x			x	x	x	x			x			x		x	x	M-H2O-H	C9H10O4	37.7	0	-3.27989	92.3272	3.32e-07	1.05e-05	-4.64534
1.27_163.0395m/z	HMDB0133788		2-(2,4-dihydroxyphenyl)propanoic acid	163.039	1.27263		1			x								x	x					x	x			x	x	x	x			x			x		x	x	M-H2O-H	C9H10O4	37.7	0	-3.27989	92.3272	3.32e-07	1.05e-05	-4.64534
1.27_163.0395m/z	HMDB0134028		3-(2-hydroxyphenyl)prop-2-enoic acid	163.039	1.27263		1			x								x	x					x	x			x	x	x	x			x			x		x	x	M-H	C9H8O3	37.7	0	-3.64001	92.554	3.32e-07	1.05e-05	-4.64534
1.27_163.0395m/z	HMDB0134029		3-(2,3-dihydroxyphenyl)prop-2-enal	163.039	1.27263		1			x								x	x					x	x			x	x	x	x			x			x		x	x	M-H	C9H8O3	37.7	0	-3.64001	92.554	3.32e-07	1.05e-05	-4.64534
1.27_163.0395m/z	HMDB0134030		3-(2,5-dihydroxyphenyl)prop-2-enal	163.039	1.27263		1			x								x	x					x	x			x	x	x	x			x			x		x	x	M-H	C9H8O3	37.7	0	-3.64001	92.554	3.32e-07	1.05e-05	-4.64534
1.27_163.0395m/z	HMDB0134031		3-(2-hydroxyphenyl)oxirane-2-carbaldehyde	163.039	1.27263		1			x								x	x					x	x			x	x	x	x			x			x		x	x	M-H	C9H8O3	37.7	0	-3.64001	92.554	3.32e-07	1.05e-05	-4.64534
1.27_163.0395m/z	HMDB0134042		3-(2,3-dihydroxyphenyl)propanoic acid	163.039	1.27263		1			x								x	x					x	x			x	x	x	x			x			x		x	x	M-H2O-H	C9H10O4	37.7	0	-3.27989	92.3272	3.32e-07	1.05e-05	-4.64534
1.27_163.0395m/z	HMDB0134043		3-(2,5-dihydroxyphenyl)propanoic acid	163.039	1.27263		1			x								x	x					x	x			x	x	x	x			x			x		x	x	M-H2O-H	C9H10O4	37.7	0	-3.27989	92.3272	3.32e-07	1.05e-05	-4.64534
1.27_163.0395m/z	HMDB0140294		2-hydroxy-2-(4-methoxyphenyl)acetic acid	163.039	1.27263		1			x								x	x					x	x			x	x	x	x			x			x		x	x	M-H2O-H	C9H10O4	37.7	0	-3.27989	92.3272	3.32e-07	1.05e-05	-4.64534
1.27_163.0395m/z	HMDB0140892		2-hydroxy-3-(3-hydroxyphenyl)propanoic acid	163.039	1.27263		1			x								x	x					x	x			x	x	x	x			x			x		x	x	M-H2O-H	C9H10O4	37.7	0	-3.27989	92.3272	3.32e-07	1.05e-05	-4.64534
1.27_163.0395m/z	HMDB0141767		(2E)-3-(3,4-dihydroxyphenyl)prop-2-enal	163.039	1.27263		1			x								x	x					x	x			x	x	x	x			x			x		x	x	M-H	C9H8O3	37.7	0	-3.64001	92.554	3.32e-07	1.05e-05	-4.64534
1.27_163.0395m/z	HMDB0141768		3-(4-hydroxyphenyl)oxirane-2-carbaldehyde	163.039	1.27263		1			x								x	x					x	x			x	x	x	x			x			x		x	x	M-H	C9H8O3	37.7	0	-3.64001	92.554	3.32e-07	1.05e-05	-4.64534
1.27_163.0395m/z	HMDB0240266		Methyl vanillate	163.039	1.27263		1			x								x	x					x	x			x	x	x	x			x			x		x	x	M-H2O-H	C9H10O4	37.7	0	-3.27989	92.3272	3.32e-07	1.05e-05	-4.64534
1.27_163.0395m/z	HOMOVANILLATE-124			163.039	1.27263		1			x								x	x					x	x			x	x	x	x			x			x		x	x	M-H2O-H	C9H10O4	37.7	0	-3.09973	92.3272	3.32e-07	1.05e-05	-4.64534
1.27_163.0395m/z	Homovanillic Acid (HVA)			163.039	1.27263		1			x								x	x					x	x			x	x	x	x			x			x		x	x	M-H2O-H	C9H10O4	37.7	0	-3.23156	92.3272	3.32e-07	1.05e-05	-4.64534
1.27_163.0395m/z	Homovanillic Acid (HVA)_Amide			163.039	1.27263		1			x								x	x					x	x			x	x	x	x			x			x		x	x	M-H2O-H	C9H10O4	37.7	0	-3.23156	92.3272	3.32e-07	1.05e-05	-4.64534
1.27_163.0395m/z	Homovanillic Acid (HVA)_IHL			163.039	1.27263		1			x								x	x					x	x			x	x	x	x			x			x		x	x	M-H2O-H	C9H10O4	37.7	0	-3.23156	92.3272	3.32e-07	1.05e-05	-4.64534
1.27_163.0395m/z	Homovanillic Acid (HVA)-100			163.039	1.27263		1			x								x	x					x	x			x	x	x	x			x			x		x	x	M-H2O-H	C9H10O4	37.7	0	-3.23156	92.3272	3.32e-07	1.05e-05	-4.64534
1.27_163.0395m/z	Homovanillic acid 26547			163.039	1.27263		1			x								x	x					x	x			x	x	x	x			x			x		x	x	M-H2O-H	C9H10O4	37.7	0	-3.28099	92.3272	3.32e-07	1.05e-05	-4.64534
1.27_163.0395m/z	Homovanillic acid 26548			163.039	1.27263		1			x								x	x					x	x			x	x	x	x			x			x		x	x	M-H2O-H	C9H10O4	37.7	0	-3.28099	92.3272	3.32e-07	1.05e-05	-4.64534
1.27_163.0395m/z	Homovanillic acid 26549			163.039	1.27263		1			x								x	x					x	x			x	x	x	x			x			x		x	x	M-H2O-H	C9H10O4	37.7	0	-3.28099	92.3272	3.32e-07	1.05e-05	-4.64534
1.27_163.0395m/z	Hydroxyphenyllactic acid 27047			163.039	1.27263		1			x								x	x					x	x			x	x	x	x			x			x		x	x	M-H2O-H	C9H10O4	37.7	0	-3.28099	92.3272	3.32e-07	1.05e-05	-4.64534
1.27_163.0395m/z	Hydroxyphenyllactic acid 27048			163.039	1.27263		1			x								x	x					x	x			x	x	x	x			x			x		x	x	M-H2O-H	C9H10O4	37.7	0	-3.28099	92.3272	3.32e-07	1.05e-05	-4.64534
1.27_163.0395m/z	m-Coumaric acid 15557			163.039	1.27263		1			x								x	x					x	x			x	x	x	x			x			x		x	x	M-H	C9H8O3	37.7	0	-3.63931	92.554	3.32e-07	1.05e-05	-4.64534
1.27_163.0395m/z	m-Coumaric acid 15558			163.039	1.27263		1			x								x	x					x	x			x	x	x	x			x			x		x	x	M-H	C9H8O3	37.7	0	-3.63931	92.554	3.32e-07	1.05e-05	-4.64534
1.27_163.0395m/z	m-Coumaric acid 15559			163.039	1.27263		1			x								x	x					x	x			x	x	x	x			x			x		x	x	M-H	C9H8O3	37.7	0	-3.63931	92.554	3.32e-07	1.05e-05	-4.64534
1.27_163.0395m/z	m-Coumaric acid 16515			163.039	1.27263		1			x								x	x					x	x			x	x	x	x			x			x		x	x	M-H	C9H8O3	37.7	0	-3.63931	92.554	3.32e-07	1.05e-05	-4.64534
1.27_163.0395m/z	m-Coumaric acid 16516			163.039	1.27263		1			x								x	x					x	x			x	x	x	x			x			x		x	x	M-H	C9H8O3	37.7	0	-3.63931	92.554	3.32e-07	1.05e-05	-4.64534
1.27_163.0395m/z	m-Coumaric acid 16517			163.039	1.27263		1			x								x	x					x	x			x	x	x	x			x			x		x	x	M-H	C9H8O3	37.7	0	-3.63931	92.554	3.32e-07	1.05e-05	-4.64534
1.27_163.0395m/z	Methyl Orsellinate 18752			163.039	1.27263		1			x								x	x					x	x			x	x	x	x			x			x		x	x	M-H2O-H	C9H10O4	37.7	0	-3.28099	92.3272	3.32e-07	1.05e-05	-4.64534
1.27_163.0395m/z	Methyl Orsellinate 18753			163.039	1.27263		1			x								x	x					x	x			x	x	x	x			x			x		x	x	M-H2O-H	C9H10O4	37.7	0	-3.28099	92.3272	3.32e-07	1.05e-05	-4.64534
1.27_163.0395m/z	Methyl Orsellinate 18754			163.039	1.27263		1			x								x	x					x	x			x	x	x	x			x			x		x	x	M-H2O-H	C9H10O4	37.7	0	-3.28099	92.3272	3.32e-07	1.05e-05	-4.64534
1.27_163.0395m/z	p-Coumaric acid 16518			163.039	1.27263		1			x								x	x					x	x			x	x	x	x			x			x		x	x	M-H	C9H8O3	37.7	0	-3.63931	92.554	3.32e-07	1.05e-05	-4.64534
1.27_163.0395m/z	p-Coumaric acid 16519			163.039	1.27263		1			x								x	x					x	x			x	x	x	x			x			x		x	x	M-H	C9H8O3	37.7	0	-3.63931	92.554	3.32e-07	1.05e-05	-4.64534
1.27_163.0395m/z	p-Coumaric acid 16520			163.039	1.27263		1			x								x	x					x	x			x	x	x	x			x			x		x	x	M-H	C9H8O3	37.7	0	-3.63931	92.554	3.32e-07	1.05e-05	-4.64534
1.27_163.0395m/z	PHENYLPYRUVATE-67			163.039	1.27263		1			x								x	x					x	x			x	x	x	x			x			x		x	x	M-H	C9H8O3	37.6	0	-3.83437	92.554	3.32e-07	1.05e-05	-4.64534
1.27_163.0395m/z	Veratric acid 24714			163.039	1.27263		1			x								x	x					x	x			x	x	x	x			x			x		x	x	M-H2O-H	C9H10O4	37.7	0	-3.28099	92.3272	3.32e-07	1.05e-05	-4.64534
1.27_163.0395m/z	Veratric acid 24715			163.039	1.27263		1			x								x	x					x	x			x	x	x	x			x			x		x	x	M-H2O-H	C9H10O4	37.7	0	-3.28099	92.3272	3.32e-07	1.05e-05	-4.64534
1.27_163.0395m/z	Veratric acid 24716			163.039	1.27263		1			x								x	x					x	x			x	x	x	x			x			x		x	x	M-H2O-H	C9H10O4	37.7	0	-3.28099	92.3272	3.32e-07	1.05e-05	-4.64534
7.83_74.0248m/z	HMDB0000123	*	Glycine	74.0248	7.82798		1			x				x	x			x	x	x	x			x	x	x	x			x	x	x		x	x		x	x		x	M-H	C2H5NO2	39.4	0	0.272907	97.1015	0.00186606	0.0126169	-10.789
7.83_74.0248m/z	Acetohydroxamic acid 25945			74.0248	7.82798		1			x				x	x			x	x	x	x			x	x	x	x			x	x	x		x	x		x	x		x	M-H	C2H5NO2	39.4	0	0.25164	97.1015	0.00186606	0.0126169	-10.789
7.83_74.0248m/z	Acetohydroxamic acid 25946			74.0248	7.82798		1			x				x	x			x	x	x	x			x	x	x	x			x	x	x		x	x		x	x		x	M-H	C2H5NO2	39.4	0	0.25164	97.1015	0.00186606	0.0126169	-10.789
7.83_74.0248m/z	Acetohydroxamic acid 25947			74.0248	7.82798		1			x				x	x			x	x	x	x			x	x	x	x			x	x	x		x	x		x	x		x	M-H	C2H5NO2	39.4	0	0.25164	97.1015	0.00186606	0.0126169	-10.789
7.83_74.0248m/z	Glycine 26076			74.0248	7.82798		1			x				x	x			x	x	x	x			x	x	x	x			x	x	x		x	x		x	x		x	M-H	C2H5NO2	39.4	0	0.278295	97.1015	0.00186606	0.0126169	-10.789
7.83_74.0248m/z	Glycine 26077			74.0248	7.82798		1			x				x	x			x	x	x	x			x	x	x	x			x	x	x		x	x		x	x		x	M-H	C2H5NO2	39.4	0	0.278295	97.1015	0.00186606	0.0126169	-10.789
7.83_74.0248m/z	Glycine 26078			74.0248	7.82798		1			x				x	x			x	x	x	x			x	x	x	x			x	x	x		x	x		x	x		x	M-H	C2H5NO2	39.4	0	0.278295	97.1015	0.00186606	0.0126169	-10.789
7.83_74.0248m/z	GLYCINE_Amide			74.0248	7.82798		1			x				x	x			x	x	x	x			x	x	x	x			x	x	x		x	x		x	x		x	M-H	C2H5NO2	39.4	0	0.25164	97.1015	0.00186606	0.0126169	-10.789
7.83_74.0248m/z	GLYCINE-1			74.0248	7.82798		1			x				x	x			x	x	x	x			x	x	x	x			x	x	x		x	x		x	x		x	M-H	C2H5NO2	39.3	0	0.384916	97.1015	0.00186606	0.0126169	-10.789
7.83_74.0248m/z	HMDB0014691		Acetohydroxamic Acid	74.0248	7.82798		1			x				x	x			x	x	x	x			x	x	x	x			x	x	x		x	x		x	x		x	M-H	C2H5NO2	39.4	0	0.272907	97.1015	0.00186606	0.0126169	-10.789
7.83_74.0248m/z	HMDB0031239		Ethyl nitrite	74.0248	7.82798		1			x				x	x			x	x	x	x			x	x	x	x			x	x	x		x	x		x	x		x	M-H	C2H5NO2	39.4	0	0.272907	97.1015	0.00186606	0.0126169	-10.789
7.83_147.0525n	HMDB0000148	*	L-Glutamic acid	146.045	7.82798	147.052	1			x				x				x	x	x				x	x					x				x			x				M-H2O-H, M-H	C5H9NO4	45	36.1	-4.733	94.1505	0.00504457	0.0263792	-1.64513
7.83_147.0525n	L-GLUTAMIC ACID-01			146.045	7.82798	147.052	1			x				x				x	x	x				x	x					x				x			x				M-H2O-H, M-H	C5H9NO4	55.4	88.4	-4.71687	94.1505	0.00504457	0.0263792	-1.64513
7.83_147.0525n	GLUTAMIC ACID-01			146.045	7.82798	147.052	1			x				x				x	x	x				x	x					x				x			x				M-H2O-H, M-H	C5H9NO4	55.2	87.3	-4.74815	94.1505	0.00504457	0.0263792	-1.64513
7.83_147.0525n	L-Glutamate 27803			146.045	7.82798	147.052	1			x				x				x	x	x				x	x					x				x			x				M-H2O-H, M-H	C5H9NO4	52.9	75.6	-4.73455	94.1505	0.00504457	0.0263792	-1.64513
7.83_147.0525n	N-Methyl-D-aspartic acid 17851			146.045	7.82798	147.052	1			x				x				x	x	x				x	x					x				x			x				M-H2O-H, M-H	C5H9NO4	50	61.3	-4.73455	94.1505	0.00504457	0.0263792	-1.64513
7.83_147.0525n	L-Glutamate 27802			146.045	7.82798	147.052	1			x				x				x	x	x				x	x					x				x			x				M-H2O-H, M-H	C5H9NO4	49.7	59.6	-4.73455	94.1505	0.00504457	0.0263792	-1.64513
7.83_147.0525n	N-Methyl-D-aspartic acid 17850			146.045	7.82798	147.052	1			x				x				x	x	x				x	x					x				x			x				M-H2O-H, M-H	C5H9NO4	48.2	52.4	-4.73455	94.1505	0.00504457	0.0263792	-1.64513
7.83_147.0525n	HMDB0003011		O-Acetylserine	146.045	7.82798	147.052	1			x				x				x	x	x				x	x					x				x			x				M-H2O-H, M-H	C5H9NO4	45.1	36.6	-4.733	94.1505	0.00504457	0.0263792	-1.64513
7.83_147.0525n	HMDB0003339		D-Glutamic acid	146.045	7.82798	147.052	1			x				x				x	x	x				x	x					x				x			x				M-H2O-H, M-H	C5H9NO4	45	36.1	-4.733	94.1505	0.00504457	0.0263792	-1.64513
7.83_147.0525n	HMDB0006556		L-4-Hydroxyglutamate semialdehyde	146.045	7.82798	147.052	1			x				x				x	x	x				x	x					x				x			x				M-H2O-H, M-H	C5H9NO4	45	36.1	-4.733	94.1505	0.00504457	0.0263792	-1.64513
7.83_147.0525n	HMDB0060475		DL-Glutamate	146.045	7.82798	147.052	1			x				x				x	x	x				x	x					x				x			x				M-H2O-H, M-H	C5H9NO4	45	36.1	-4.733	94.1505	0.00504457	0.0263792	-1.64513
7.83_147.0525n	HMDB0002931		N-Acetylserine	146.045	7.82798	147.052	1			x				x				x	x	x				x	x					x				x			x				M-H2O-H, M-H	C5H9NO4	44.9	35.8	-4.733	94.1505	0.00504457	0.0263792	-1.64513
7.83_147.0525n	HMDB0002393		N-Methyl-D-aspartic acid	146.045	7.82798	147.052	1			x				x				x	x	x				x	x					x				x			x				M-H2O-H, M-H	C5H9NO4	44.8	35.3	-4.733	94.1505	0.00504457	0.0263792	-1.64513
7.83_147.0525n	HMDB0033550		3-(Carboxymethylamino)propanoic acid	146.045	7.82798	147.052	1			x				x				x	x	x				x	x					x				x			x				M-H2O-H, M-H	C5H9NO4	44.8	35.3	-4.733	94.1505	0.00504457	0.0263792	-1.64513
7.83_147.0525n	HMDB0062183		N-lactoyl-Glycine	146.045	7.82798	147.052	1			x				x				x	x	x				x	x					x				x			x				M-H2O-H, M-H	C5H9NO4	44.8	35.3	-4.733	94.1505	0.00504457	0.0263792	-1.64513
7.83_147.0525n	N-Methyl-D-aspartic acid 17852			146.045	7.82798	147.052	1			x				x				x	x	x				x	x					x				x			x				M-H2O-H, M-H	C5H9NO4	41.6	19.1	-4.73455	94.1505	0.00504457	0.0263792	-1.64513
7.83_147.0525n	L-GLUTAMIC ACID-91			146.045	7.82798	147.052	1			x				x				x	x	x				x	x					x				x			x				M-H2O-H, M-H	C5H9NO4	37.9	1.21	-4.88416	94.1505	0.00504457	0.0263792	-1.64513
7.83_147.0525n	GLUTAMIC ACID_Amide			146.045	7.82798	147.052	1			x				x				x	x	x				x	x					x				x			x				M-H2O-H, M-H	C5H9NO4	37.7	0	-4.74815	94.1505	0.00504457	0.0263792	-1.64513
7.83_147.0525n	L-Glutamate 27799			146.045	7.82798	147.052	1			x				x				x	x	x				x	x					x				x			x				M-H2O-H, M-H	C5H9NO4	37.7	0	-4.73455	94.1505	0.00504457	0.0263792	-1.64513
7.83_147.0525n	L-Glutamate 27800			146.045	7.82798	147.052	1			x				x				x	x	x				x	x					x				x			x				M-H2O-H, M-H	C5H9NO4	37.7	0	-4.73455	94.1505	0.00504457	0.0263792	-1.64513
7.83_147.0525n	L-Glutamate 27801			146.045	7.82798	147.052	1			x				x				x	x	x				x	x					x				x			x				M-H2O-H, M-H	C5H9NO4	37.7	0	-4.73455	94.1505	0.00504457	0.0263792	-1.64513
7.83_147.0525n	L-GLUTAMIC ACID_Amide			146.045	7.82798	147.052	1			x				x				x	x	x				x	x					x				x			x				M-H2O-H, M-H	C5H9NO4	37.7	0	-4.71687	94.1505	0.00504457	0.0263792	-1.64513
7.83_147.0525n	L-GLUTAMIC ACID-65			146.045	7.82798	147.052	1			x				x				x	x	x				x	x					x				x			x				M-H2O-H, M-H	C5H9NO4	37.8	0	-4.47614	94.1505	0.00504457	0.0263792	-1.64513
7.83_147.0525n	N-Acetyl-DL-serine 30292			146.045	7.82798	147.052	1			x				x				x	x	x				x	x					x				x			x				M-H2O-H, M-H	C5H9NO4	37.7	0	-4.73455	94.1505	0.00504457	0.0263792	-1.64513
7.83_147.0525n	N-Acetyl-DL-serine 30293			146.045	7.82798	147.052	1			x				x				x	x	x				x	x					x				x			x				M-H2O-H, M-H	C5H9NO4	37.7	0	-4.73455	94.1505	0.00504457	0.0263792	-1.64513
7.83_147.0525n	N-Methyl-D-aspartic acid 17853			146.045	7.82798	147.052	1			x				x				x	x	x				x	x					x				x			x				M-H2O-H, M-H	C5H9NO4	37.7	0	-4.73455	94.1505	0.00504457	0.0263792	-1.64513
7.83_147.0525n	N-Methyl-D-aspartic acid 17854			146.045	7.82798	147.052	1			x				x				x	x	x				x	x					x				x			x				M-H2O-H, M-H	C5H9NO4	37.7	0	-4.73455	94.1505	0.00504457	0.0263792	-1.64513
7.83_147.0525n	N-Methyl-D-aspartic acid 17855			146.045	7.82798	147.052	1			x				x				x	x	x				x	x					x				x			x				M-H2O-H, M-H	C5H9NO4	37.7	0	-4.73455	94.1505	0.00504457	0.0263792	-1.64513
7.83_147.0525n	N-METHYL-D-ASPARTIC ACID-17			146.045	7.82798	147.052	1			x				x				x	x	x				x	x					x				x			x				M-H2O-H, M-H	C5H9NO4	37.8	0	-4.47614	94.1505	0.00504457	0.0263792	-1.64513
7.83_147.0525n	O-Acetyl-L-serine 26245			146.045	7.82798	147.052	1			x				x				x	x	x				x	x					x				x			x				M-H2O-H, M-H	C5H9NO4	37.7	0	-4.73455	94.1505	0.00504457	0.0263792	-1.64513
7.83_147.0525n	O-Acetyl-L-serine 26246			146.045	7.82798	147.052	1			x				x				x	x	x				x	x					x				x			x				M-H2O-H, M-H	C5H9NO4	37.7	0	-4.73455	94.1505	0.00504457	0.0263792	-1.64513
7.83_147.0525n	O-Acetyl-L-serine 26247			146.045	7.82798	147.052	1			x				x				x	x	x				x	x					x				x			x				M-H2O-H, M-H	C5H9NO4	37.7	0	-4.73455	94.1505	0.00504457	0.0263792	-1.64513
7.83_147.0525n	O-ACETYL-L-SERINE-1			146.045	7.82798	147.052	1			x				x				x	x	x				x	x					x				x			x				M-H2O-H, M-H	C5H9NO4	37.8	0	-4.47614	94.1505	0.00504457	0.0263792	-1.64513
1.91_153.0187m/z	HMDB0000152	*	Gentisic acid	153.019	1.91197		1			x				x	x			x	x	x	x			x	x	x	x	x	x	x	x	x		x	x		x	x	x	x	M-H	C7H6O4	38.1	0	-4.11876	95.2733	3.56e-10	2.31e-08	540410
1.91_153.0187m/z	2,3-DIHYDROXYBENZOATE-35			153.019	1.91197		1			x				x	x			x	x	x	x			x	x	x	x	x	x	x	x	x		x	x		x	x	x	x	M-H	C7H6O4	38.1	0	-4.11895	95.2733	3.56e-10	2.31e-08	540410
1.91_153.0187m/z	2,5-DIHYDROXYBENZOATE-139			153.019	1.91197		1			x				x	x			x	x	x	x			x	x	x	x	x	x	x	x	x		x	x		x	x	x	x	M-H	C7H6O4	38.1	0	-3.90665	95.2733	3.56e-10	2.31e-08	540410
1.91_153.0187m/z	2,5-DIHYDROXYBENZOATE-49			153.019	1.91197		1			x				x	x			x	x	x	x			x	x	x	x	x	x	x	x	x		x	x		x	x	x	x	M-H	C7H6O4	39	0	-0.424781	95.2733	3.56e-10	2.31e-08	540410
1.91_153.0187m/z	3,4-DIHYDROXYBENZOATE-48			153.019	1.91197		1			x				x	x			x	x	x	x			x	x	x	x	x	x	x	x	x		x	x		x	x	x	x	M-H	C7H6O4	38.1	0	-4.11895	95.2733	3.56e-10	2.31e-08	540410
1.91_153.0187m/z	3-Dehydroshikimic acid 16822			153.019	1.91197		1			x				x	x			x	x	x	x			x	x	x	x	x	x	x	x	x		x	x		x	x	x	x	M-H2O-H	C7H8O5	38.1	0	-3.68548	95.0364	3.56e-10	2.31e-08	540410
1.91_153.0187m/z	3-Dehydroshikimic acid 16823			153.019	1.91197		1			x				x	x			x	x	x	x			x	x	x	x	x	x	x	x	x		x	x		x	x	x	x	M-H2O-H	C7H8O5	38.1	0	-3.68548	95.0364	3.56e-10	2.31e-08	540410
1.91_153.0187m/z	3-Dehydroshikimic acid 16824			153.019	1.91197		1			x				x	x			x	x	x	x			x	x	x	x	x	x	x	x	x		x	x		x	x	x	x	M-H2O-H	C7H8O5	38.1	0	-3.68548	95.0364	3.56e-10	2.31e-08	540410
1.91_153.0187m/z	Gentisic acid 26917			153.019	1.91197		1			x				x	x			x	x	x	x			x	x	x	x	x	x	x	x	x		x	x		x	x	x	x	M-H	C7H6O4	38.1	0	-4.12089	95.2733	3.56e-10	2.31e-08	540410
1.91_153.0187m/z	Gentisic acid 26918			153.019	1.91197		1			x				x	x			x	x	x	x			x	x	x	x	x	x	x	x	x		x	x		x	x	x	x	M-H	C7H6O4	38.1	0	-4.12089	95.2733	3.56e-10	2.31e-08	540410
1.91_153.0187m/z	Gentisic acid 26919			153.019	1.91197		1			x				x	x			x	x	x	x			x	x	x	x	x	x	x	x	x		x	x		x	x	x	x	M-H	C7H6O4	38.1	0	-4.12089	95.2733	3.56e-10	2.31e-08	540410
1.91_153.0187m/z	HMDB0000397		2-Pyrocatechuic acid	153.019	1.91197		1			x				x	x			x	x	x	x			x	x	x	x	x	x	x	x	x		x	x		x	x	x	x	M-H	C7H6O4	38.1	0	-4.11876	95.2733	3.56e-10	2.31e-08	540410
1.91_153.0187m/z	HMDB0001856		Protocatechuic acid	153.019	1.91197		1			x				x	x			x	x	x	x			x	x	x	x	x	x	x	x	x		x	x		x	x	x	x	M-H	C7H6O4	38.1	0	-4.11876	95.2733	3.56e-10	2.31e-08	540410
1.91_153.0187m/z	HMDB0013676		2,6-Dihydroxybenzoic acid	153.019	1.91197		1			x				x	x			x	x	x	x			x	x	x	x	x	x	x	x	x		x	x		x	x	x	x	M-H	C7H6O4	38.1	0	-4.11876	95.2733	3.56e-10	2.31e-08	540410
1.91_153.0187m/z	HMDB0013677		3,5-Dihydroxybenzoic acid	153.019	1.91197		1			x				x	x			x	x	x	x			x	x	x	x	x	x	x	x	x		x	x		x	x	x	x	M-H	C7H6O4	38.1	0	-4.11876	95.2733	3.56e-10	2.31e-08	540410
1.91_153.0187m/z	HMDB0029666		2,4-Dihydroxybenzoic acid	153.019	1.91197		1			x				x	x			x	x	x	x			x	x	x	x	x	x	x	x	x		x	x		x	x	x	x	M-H	C7H6O4	38.1	0	-4.11876	95.2733	3.56e-10	2.31e-08	540410
1.91_153.0187m/z	HMDB0034299		Patulin	153.019	1.91197		1			x				x	x			x	x	x	x			x	x	x	x	x	x	x	x	x		x	x		x	x	x	x	M-H	C7H6O4	38.1	0	-4.11876	95.2733	3.56e-10	2.31e-08	540410
1.91_153.0187m/z	HMDB0125090		2,4,6-trihydroxybenzaldehyde	153.019	1.91197		1			x				x	x			x	x	x	x			x	x	x	x	x	x	x	x	x		x	x		x	x	x	x	M-H	C7H6O4	38.1	0	-4.11876	95.2733	3.56e-10	2.31e-08	540410
7.72_100.0404m/z	HMDB0000167	*	L-Threonine	100.04	7.71852		1			x																				x											M-H2O-H	C4H9NO3	39	0	0.324788	95.2192	0.0390339	0.105415	1.22822
7.72_100.0404m/z	1-AMINOCYCLOPROPANE-1-CARBOXYLATE-46			100.04	7.71852		1			x																				x											M-H	C4H7NO2	39.1	0	-0.0283746	95.4629	0.0390339	0.105415	1.22822
7.72_100.0404m/z	1-Aminocyclopropane-1-carboxylic acid 17660			100.04	7.71852		1			x																				x											M-H	C4H7NO2	39	0	0.387271	95.4629	0.0390339	0.105415	1.22822
7.72_100.0404m/z	1-Aminocyclopropane-1-carboxylic acid 17661			100.04	7.71852		1			x																				x											M-H	C4H7NO2	39	0	0.387271	95.4629	0.0390339	0.105415	1.22822
7.72_100.0404m/z	1-Aminocyclopropane-1-carboxylic acid 17662			100.04	7.71852		1			x																				x											M-H	C4H7NO2	39	0	0.387271	95.4629	0.0390339	0.105415	1.22822
7.72_100.0404m/z	Aminohydroxybutyric Acid 24732			100.04	7.71852		1			x																				x											M-H2O-H	C4H9NO3	39	0	0.326066	95.2192	0.0390339	0.105415	1.22822
7.72_100.0404m/z	Aminohydroxybutyric Acid 24733			100.04	7.71852		1			x																				x											M-H2O-H	C4H9NO3	39	0	0.326066	95.2192	0.0390339	0.105415	1.22822
7.72_100.0404m/z	Aminohydroxybutyric Acid 25291			100.04	7.71852		1			x																				x											M-H2O-H	C4H9NO3	39	0	0.326066	95.2192	0.0390339	0.105415	1.22822
7.72_100.0404m/z	Aminohydroxybutyric Acid 25292			100.04	7.71852		1			x																				x											M-H2O-H	C4H9NO3	39	0	0.326066	95.2192	0.0390339	0.105415	1.22822
7.72_100.0404m/z	Aminohydroxybutyric Acid 25293			100.04	7.71852		1			x																				x											M-H2O-H	C4H9NO3	39	0	0.326066	95.2192	0.0390339	0.105415	1.22822
7.72_100.0404m/z	DL-Homoserine 20614			100.04	7.71852		1			x																				x											M-H2O-H	C4H9NO3	39	0	0.326066	95.2192	0.0390339	0.105415	1.22822
7.72_100.0404m/z	DL-Homoserine 20615			100.04	7.71852		1			x																				x											M-H2O-H	C4H9NO3	39	0	0.326066	95.2192	0.0390339	0.105415	1.22822
7.72_100.0404m/z	DL-Homoserine 26545			100.04	7.71852		1			x																				x											M-H2O-H	C4H9NO3	39	0	0.326066	95.2192	0.0390339	0.105415	1.22822
7.72_100.0404m/z	DL-Homoserine 26546			100.04	7.71852		1			x																				x											M-H2O-H	C4H9NO3	39	0	0.326066	95.2192	0.0390339	0.105415	1.22822
7.72_100.0404m/z	HMDB0000719		L-Homoserine	100.04	7.71852		1			x																				x											M-H2O-H	C4H9NO3	39	0	0.324788	95.2192	0.0390339	0.105415	1.22822
7.72_100.0404m/z	HMDB0004041		L-Allothreonine	100.04	7.71852		1			x																				x											M-H2O-H	C4H9NO3	39	0	0.324788	95.2192	0.0390339	0.105415	1.22822
7.72_100.0404m/z	HMDB0029387		L-3-Aminodihydro-2(3H)-furanone	100.04	7.71852		1			x																				x											M-H	C4H7NO2	39	0	0.382635	95.4629	0.0390339	0.105415	1.22822
7.72_100.0404m/z	HMDB0029615		(S)-2-Azetidinecarboxylic acid	100.04	7.71852		1			x																				x											M-H	C4H7NO2	39	0	0.382635	95.4629	0.0390339	0.105415	1.22822
7.72_100.0404m/z	HMDB0036458		1-Aminocyclopropanecarboxylic acid	100.04	7.71852		1			x																				x											M-H	C4H7NO2	39	0	0.382635	95.4629	0.0390339	0.105415	1.22822
7.72_100.0404m/z	HMDB0060587		Aminoethoxyacetic acid	100.04	7.71852		1			x																				x											M-H2O-H	C4H9NO3	39	0	0.324788	95.2192	0.0390339	0.105415	1.22822
7.72_100.0404m/z	HMDB0061148		Hydroxyethyl glycine	100.04	7.71852		1			x																				x											M-H2O-H	C4H9NO3	39	0	0.324788	95.2192	0.0390339	0.105415	1.22822
7.72_100.0404m/z	HMDB0061870		N-Methylene-ethenamine	100.04	7.71852		1			x																				x											M+FA-H	C3H5N	39.2	0	0.702473	97.0147	0.0390339	0.105415	1.22822
7.72_100.0404m/z	HMDB0061877		4-Amino-3-hydroxybutyrate	100.04	7.71852		1			x																				x											M-H2O-H	C4H9NO3	39	0	0.324788	95.2192	0.0390339	0.105415	1.22822
7.72_100.0404m/z	HOMOSERINE-27			100.04	7.71852		1			x																				x											M-H2O-H	C4H9NO3	38.9	0	0.519249	95.2192	0.0390339	0.105415	1.22822
7.72_100.0404m/z	L-Allothreonine 28057			100.04	7.71852		1			x																				x											M-H2O-H	C4H9NO3	39	0	0.326066	95.2192	0.0390339	0.105415	1.22822
7.72_100.0404m/z	L-Allothreonine 28058			100.04	7.71852		1			x																				x											M-H2O-H	C4H9NO3	39	0	0.326066	95.2192	0.0390339	0.105415	1.22822
7.72_100.0404m/z	L-Allothreonine 31024			100.04	7.71852		1			x																				x											M-H2O-H	C4H9NO3	39	0	0.326066	95.2192	0.0390339	0.105415	1.22822
7.72_100.0404m/z	L-Allothreonine 31025			100.04	7.71852		1			x																				x											M-H2O-H	C4H9NO3	39	0	0.326066	95.2192	0.0390339	0.105415	1.22822
7.72_100.0404m/z	L-ALLOTHREONINE-22			100.04	7.71852		1			x																				x											M-H2O-H	C4H9NO3	38.9	0	0.519249	95.2192	0.0390339	0.105415	1.22822
7.72_100.0404m/z	L-ALLOTHREONINE-25			100.04	7.71852		1			x																				x											M-H2O-H	C4H9NO3	38.9	0	0.687234	95.2192	0.0390339	0.105415	1.22822
7.72_100.0404m/z	L-Threonine 28055			100.04	7.71852		1			x																				x											M-H2O-H	C4H9NO3	39	0	0.326066	95.2192	0.0390339	0.105415	1.22822
7.72_100.0404m/z	L-Threonine 28056			100.04	7.71852		1			x																				x											M-H2O-H	C4H9NO3	39	0	0.326066	95.2192	0.0390339	0.105415	1.22822
7.72_100.0404m/z	L-Threonine 31022			100.04	7.71852		1			x																				x											M-H2O-H	C4H9NO3	39	0	0.326066	95.2192	0.0390339	0.105415	1.22822
7.72_100.0404m/z	L-Threonine 31023			100.04	7.71852		1			x																				x											M-H2O-H	C4H9NO3	39	0	0.326066	95.2192	0.0390339	0.105415	1.22822
7.72_100.0404m/z	L-THREONINE_Amide			100.04	7.71852		1			x																				x											M-H2O-H	C4H9NO3	39	0	0.347904	95.2192	0.0390339	0.105415	1.22822
7.72_100.0404m/z	L-THREONINE-01			100.04	7.71852		1			x																				x											M-H2O-H	C4H9NO3	39	0	0.347904	95.2192	0.0390339	0.105415	1.22822
7.72_100.0404m/z	L-THREONINE-16			100.04	7.71852		1			x																				x											M-H2O-H	C4H9NO3	38.9	0	0.519249	95.2192	0.0390339	0.105415	1.22822
7.72_100.0404m/z	L-THREONINE-28			100.04	7.71852		1			x																				x											M-H2O-H	C4H9NO3	39	0	0.0152935	95.2192	0.0390339	0.105415	1.22822
7.72_100.0404m/z	t-4-Aminocrotonic Acid (Taca) 17929			100.04	7.71852		1			x																				x											M-H	C4H7NO2	39	0	0.387271	95.4629	0.0390339	0.105415	1.22822
7.72_100.0404m/z	t-4-Aminocrotonic Acid (Taca) 17930			100.04	7.71852		1			x																				x											M-H	C4H7NO2	39	0	0.387271	95.4629	0.0390339	0.105415	1.22822
7.72_100.0404m/z	t-4-Aminocrotonic Acid (Taca) 17931			100.04	7.71852		1			x																				x											M-H	C4H7NO2	39	0	0.387271	95.4629	0.0390339	0.105415	1.22822
7.72_100.0404m/z	THREONINE_Amide			100.04	7.71852		1			x																				x											M-H2O-H	C4H9NO3	39	0	0.351264	95.2192	0.0390339	0.105415	1.22822
7.72_100.0404m/z	THREONINE-01			100.04	7.71852		1			x																				x											M-H2O-H	C4H9NO3	39	0	0.351264	95.2192	0.0390339	0.105415	1.22822
1.40_220.0612m/z	HMDB0000197	*	Indoleacetic acid	220.061	1.39963		1			x				x				x	x	x				x	x	x		x	x	x	x			x			x		x	x	M+FA-H	C10H9NO2	47.1	39.6	-1.60825	97.7453	3.5e-09	1.78e-07	18.7014
1.40_220.0612m/z	HMDB0038628		Hydroxymethyl indol-3-yl ketone	220.061	1.39963		1			x				x				x	x	x				x	x	x		x	x	x	x			x			x		x	x	M+FA-H	C10H9NO2	46.3	35.9	-1.60825	97.7453	3.5e-09	1.78e-07	18.7014
1.40_220.0612m/z	HMDB0004073		5-Hydroxyindoleacetaldehyde	220.061	1.39963		1			x				x				x	x	x				x	x	x		x	x	x	x			x			x		x	x	M+FA-H	C10H9NO2	46.1	34.9	-1.60825	97.7453	3.5e-09	1.78e-07	18.7014
1.40_220.0612m/z	HMDB0040972		1-Methoxy-1H-indole-3-carboxaldehyde	220.061	1.39963		1			x				x				x	x	x				x	x	x		x	x	x	x			x			x		x	x	M+FA-H	C10H9NO2	43.8	23	-1.60825	97.7453	3.5e-09	1.78e-07	18.7014
1.40_220.0612m/z	HMDB0038991		Methyl dioxindole-3-acetate	220.061	1.39963		1			x				x				x	x	x				x	x	x		x	x	x	x			x			x		x	x	M-H	C11H11NO4	43	20.6	-1.27357	96.1578	3.5e-09	1.78e-07	18.7014
1.40_220.0612m/z	INDOLE-3-ACETATE-64			220.061	1.39963		1			x				x				x	x	x				x	x	x		x	x	x	x			x			x		x	x	M+FA-H	C10H9NO2	43.1	19.9	-1.61663	97.7453	3.5e-09	1.78e-07	18.7014
1.40_220.0612m/z	HMDB0038990		Methyl 5-hydroxyoxindole-3-acetate	220.061	1.39963		1			x				x				x	x	x				x	x	x		x	x	x	x			x			x		x	x	M-H	C11H11NO4	42.6	18.3	-1.27357	96.1578	3.5e-09	1.78e-07	18.7014
1.40_220.0612m/z	HMDB0131468		2-{[(3,5-dimethoxyphenyl)(hydroxy)methylidene]amino}acetic acid	220.061	1.39963		1			x				x				x	x	x				x	x	x		x	x	x	x			x			x		x	x	M-H2O-H	C11H13NO5	42.3	17	-1.17761	95.905	3.5e-09	1.78e-07	18.7014
1.40_220.0612m/z	INDOLE-3-ACETATE-65			220.061	1.39963		1			x				x				x	x	x				x	x	x		x	x	x	x			x			x		x	x	M+FA-H	C10H9NO2	39.3	0.86	-1.61663	97.7453	3.5e-09	1.78e-07	18.7014
1.40_220.0612m/z	3-Indoleacetic Acid 26385			220.061	1.39963		1			x				x				x	x	x				x	x	x		x	x	x	x			x			x		x	x	M+FA-H	C10H9NO2	39.2	0	-1.61092	97.7453	3.5e-09	1.78e-07	18.7014
1.40_220.0612m/z	3-Indoleacetic Acid 26386			220.061	1.39963		1			x				x				x	x	x				x	x	x		x	x	x	x			x			x		x	x	M+FA-H	C10H9NO2	39.2	0	-1.61092	97.7453	3.5e-09	1.78e-07	18.7014
1.40_220.0612m/z	3-Indoleacetic Acid 26387			220.061	1.39963		1			x				x				x	x	x				x	x	x		x	x	x	x			x			x		x	x	M+FA-H	C10H9NO2	39.2	0	-1.61092	97.7453	3.5e-09	1.78e-07	18.7014
1.40_220.0612m/z	HMDB0040443		3-Methyl-3H-imidazo[4,5-f]quinoxalin-2-amine	220.061	1.39963		1			x				x				x	x	x				x	x	x		x	x	x	x			x			x		x	x	M+Na-2H	C10H9N5	38.4	0	3.95168	96.7649	3.5e-09	1.78e-07	18.7014
1.40_220.0612m/z	INDOLE-3-ACETIC ACID-33			220.061	1.39963		1			x				x				x	x	x				x	x	x		x	x	x	x			x			x		x	x	M+FA-H	C10H9NO2	39.2	0	-1.60806	97.7453	3.5e-09	1.78e-07	18.7014
1.40_220.0612m/z	INDOLE-3-ACETIC ACID-69			220.061	1.39963		1			x				x				x	x	x				x	x	x		x	x	x	x			x			x		x	x	M+FA-H	C10H9NO2	39.2	0	-1.60806	97.7453	3.5e-09	1.78e-07	18.7014
1.89_163.0395m/z	HMDB0000205	*	Phenylpyruvic acid	163.039	1.89445		1			x						x		x	x	x				x	x	x		x	x	x	x			x			x		x	x	M-H	C9H8O3	49	52.3	-3.67926	96.9719	1.03e-06	2.75e-05	3.36976
1.89_163.0395m/z	PHENYLPYRUVATE-67			163.039	1.89445		1			x						x		x	x	x				x	x	x		x	x	x	x			x			x		x	x	M-H	C9H8O3	51.8	66.6	-3.87363	96.9719	1.03e-06	2.75e-05	3.36976
1.89_163.0395m/z	HMDB0012225		Enol-phenylpyruvate	163.039	1.89445		1			x						x		x	x	x				x	x	x		x	x	x	x			x			x		x	x	M-H	C9H8O3	48.2	48.3	-3.67926	96.9719	1.03e-06	2.75e-05	3.36976
1.89_163.0395m/z	HMDB0126545		3-phenyloxirane-2-carboxylic acid	163.039	1.89445		1			x						x		x	x	x				x	x	x		x	x	x	x			x			x		x	x	M-H	C9H8O3	48.1	48	-3.67926	96.9719	1.03e-06	2.75e-05	3.36976
1.89_163.0395m/z	m-Coumaric acid 15559			163.039	1.89445		1			x						x		x	x	x				x	x	x		x	x	x	x			x			x		x	x	M-H	C9H8O3	45.7	35.8	-3.67856	96.9719	1.03e-06	2.75e-05	3.36976
1.89_163.0395m/z	HMDB0002641		2-Hydroxycinnamic acid	163.039	1.89445		1			x						x		x	x	x				x	x	x		x	x	x	x			x			x		x	x	M-H	C9H8O3	43.8	26.1	-3.67926	96.9719	1.03e-06	2.75e-05	3.36976
1.89_163.0395m/z	HMDB0041592		Coumaric acid	163.039	1.89445		1			x						x		x	x	x				x	x	x		x	x	x	x			x			x		x	x	M-H	C9H8O3	43.8	26.1	-3.67926	96.9719	1.03e-06	2.75e-05	3.36976
1.89_163.0395m/z	HMDB0001713		m-Coumaric acid	163.039	1.89445		1			x						x		x	x	x				x	x	x		x	x	x	x			x			x		x	x	M-H	C9H8O3	43.5	24.8	-3.67926	96.9719	1.03e-06	2.75e-05	3.36976
1.89_163.0395m/z	HMDB0002035		4-Hydroxycinnamic acid	163.039	1.89445		1			x						x		x	x	x				x	x	x		x	x	x	x			x			x		x	x	M-H	C9H8O3	43.5	24.8	-3.67926	96.9719	1.03e-06	2.75e-05	3.36976
1.89_163.0395m/z	HMDB0030677		cis-p-Coumaric acid	163.039	1.89445		1			x						x		x	x	x				x	x	x		x	x	x	x			x			x		x	x	M-H	C9H8O3	43.5	24.8	-3.67926	96.9719	1.03e-06	2.75e-05	3.36976
1.89_163.0395m/z	HMDB0062655		Cis-2-coumarate	163.039	1.89445		1			x						x		x	x	x				x	x	x		x	x	x	x			x			x		x	x	M-H	C9H8O3	43.5	24.8	-3.67926	96.9719	1.03e-06	2.75e-05	3.36976
1.89_163.0395m/z	HMDB0062774		Trans-3-coumarate	163.039	1.89445		1			x						x		x	x	x				x	x	x		x	x	x	x			x			x		x	x	M-H	C9H8O3	43.5	24.8	-3.67926	96.9719	1.03e-06	2.75e-05	3.36976
1.89_163.0395m/z	HMDB0125104		3-(3-hydroxyphenyl)prop-2-enoic acid	163.039	1.89445		1			x						x		x	x	x				x	x	x		x	x	x	x			x			x		x	x	M-H	C9H8O3	43.5	24.8	-3.67926	96.9719	1.03e-06	2.75e-05	3.36976
1.89_163.0395m/z	HMDB0128076		3-(4-hydroxyphenyl)prop-2-enoic acid	163.039	1.89445		1			x						x		x	x	x				x	x	x		x	x	x	x			x			x		x	x	M-H	C9H8O3	43.5	24.8	-3.67926	96.9719	1.03e-06	2.75e-05	3.36976
1.89_163.0395m/z	HMDB0134028		3-(2-hydroxyphenyl)prop-2-enoic acid	163.039	1.89445		1			x						x		x	x	x				x	x	x		x	x	x	x			x			x		x	x	M-H	C9H8O3	43.5	24.8	-3.67926	96.9719	1.03e-06	2.75e-05	3.36976
1.89_163.0395m/z	HMDB0000118		Homovanillic acid	163.039	1.89445		1			x						x		x	x	x				x	x	x		x	x	x	x			x			x		x	x	M-H2O-H	C9H10O4	43.3	23.9	-3.31526	96.7342	1.03e-06	2.75e-05	3.36976
1.89_163.0395m/z	HMDB0000333		Isohomovanillic acid	163.039	1.89445		1			x						x		x	x	x				x	x	x		x	x	x	x			x			x		x	x	M-H2O-H	C9H10O4	43.3	23.9	-3.31526	96.7342	1.03e-06	2.75e-05	3.36976
1.89_163.0395m/z	HMDB0000423		3,4-Dihydroxyhydrocinnamic acid	163.039	1.89445		1			x						x		x	x	x				x	x	x		x	x	x	x			x			x		x	x	M-H2O-H	C9H10O4	43.4	23.9	-3.31526	96.7342	1.03e-06	2.75e-05	3.36976
1.89_163.0395m/z	HMDB0000755		Hydroxyphenyllactic acid	163.039	1.89445		1			x						x		x	x	x				x	x	x		x	x	x	x			x			x		x	x	M-H2O-H	C9H10O4	43.4	23.9	-3.31526	96.7342	1.03e-06	2.75e-05	3.36976
1.89_163.0395m/z	HMDB0002643		3-(3-Hydroxyphenyl)-3-hydroxypropanoic acid	163.039	1.89445		1			x						x		x	x	x				x	x	x		x	x	x	x			x			x		x	x	M-H2O-H	C9H10O4	43.4	23.9	-3.31526	96.7342	1.03e-06	2.75e-05	3.36976
1.89_163.0395m/z	HMDB0029232		3-Hydroxyphenyllactate	163.039	1.89445		1			x						x		x	x	x				x	x	x		x	x	x	x			x			x		x	x	M-H2O-H	C9H10O4	43.4	23.9	-3.31526	96.7342	1.03e-06	2.75e-05	3.36976
1.89_163.0395m/z	HMDB0033624		(Â±)-2-Hydroxy-3-(2-hydroxyphenyl)propanoic acid	163.039	1.89445		1			x						x		x	x	x				x	x	x		x	x	x	x			x			x		x	x	M-H2O-H	C9H10O4	43.4	23.9	-3.31526	96.7342	1.03e-06	2.75e-05	3.36976
1.89_163.0395m/z	HMDB0062595		Meta-hydroxyphenylhydracrylic Acid	163.039	1.89445		1			x						x		x	x	x				x	x	x		x	x	x	x			x			x		x	x	M-H2O-H	C9H10O4	43.4	23.9	-3.31526	96.7342	1.03e-06	2.75e-05	3.36976
1.89_163.0395m/z	HMDB0124923		3-hydroxy-3-(4-hydroxyphenyl)propanoic acid	163.039	1.89445		1			x						x		x	x	x				x	x	x		x	x	x	x			x			x		x	x	M-H2O-H	C9H10O4	43.4	23.9	-3.31526	96.7342	1.03e-06	2.75e-05	3.36976
1.89_163.0395m/z	HMDB0125533		3-(3,5-dihydroxyphenyl)propanoic acid	163.039	1.89445		1			x						x		x	x	x				x	x	x		x	x	x	x			x			x		x	x	M-H2O-H	C9H10O4	43.4	23.9	-3.31526	96.7342	1.03e-06	2.75e-05	3.36976
1.89_163.0395m/z	HMDB0126386		3-(2,4-dihydroxyphenyl)propanoic acid	163.039	1.89445		1			x						x		x	x	x				x	x	x		x	x	x	x			x			x		x	x	M-H2O-H	C9H10O4	43.4	23.9	-3.31526	96.7342	1.03e-06	2.75e-05	3.36976
1.89_163.0395m/z	HMDB0129348		2-(3,4-dihydroxyphenyl)propanoic acid	163.039	1.89445		1			x						x		x	x	x				x	x	x		x	x	x	x			x			x		x	x	M-H2O-H	C9H10O4	43.4	23.9	-3.31526	96.7342	1.03e-06	2.75e-05	3.36976
1.89_163.0395m/z	HMDB0131428		2-(3-hydroxy-5-methoxyphenyl)acetic acid	163.039	1.89445		1			x						x		x	x	x				x	x	x		x	x	x	x			x			x		x	x	M-H2O-H	C9H10O4	43.3	23.9	-3.31526	96.7342	1.03e-06	2.75e-05	3.36976
1.89_163.0395m/z	HMDB0133494		2-hydroxy-2-(3-methoxyphenyl)acetic acid	163.039	1.89445		1			x						x		x	x	x				x	x	x		x	x	x	x			x			x		x	x	M-H2O-H	C9H10O4	43.3	23.9	-3.31526	96.7342	1.03e-06	2.75e-05	3.36976
1.89_163.0395m/z	HMDB0133788		2-(2,4-dihydroxyphenyl)propanoic acid	163.039	1.89445		1			x						x		x	x	x				x	x	x		x	x	x	x			x			x		x	x	M-H2O-H	C9H10O4	43.4	23.9	-3.31526	96.7342	1.03e-06	2.75e-05	3.36976
1.89_163.0395m/z	HMDB0134042		3-(2,3-dihydroxyphenyl)propanoic acid	163.039	1.89445		1			x						x		x	x	x				x	x	x		x	x	x	x			x			x		x	x	M-H2O-H	C9H10O4	43.4	23.9	-3.31526	96.7342	1.03e-06	2.75e-05	3.36976
1.89_163.0395m/z	HMDB0134043		3-(2,5-dihydroxyphenyl)propanoic acid	163.039	1.89445		1			x						x		x	x	x				x	x	x		x	x	x	x			x			x		x	x	M-H2O-H	C9H10O4	43.4	23.9	-3.31526	96.7342	1.03e-06	2.75e-05	3.36976
1.89_163.0395m/z	HMDB0140294		2-hydroxy-2-(4-methoxyphenyl)acetic acid	163.039	1.89445		1			x						x		x	x	x				x	x	x		x	x	x	x			x			x		x	x	M-H2O-H	C9H10O4	43.3	23.9	-3.31526	96.7342	1.03e-06	2.75e-05	3.36976
1.89_163.0395m/z	HMDB0140892		2-hydroxy-3-(3-hydroxyphenyl)propanoic acid	163.039	1.89445		1			x						x		x	x	x				x	x	x		x	x	x	x			x			x		x	x	M-H2O-H	C9H10O4	43.4	23.9	-3.31526	96.7342	1.03e-06	2.75e-05	3.36976
1.89_163.0395m/z	HMDB0029273		2,6-Dimethoxybenzoic acid	163.039	1.89445		1			x						x		x	x	x				x	x	x		x	x	x	x			x			x		x	x	M-H2O-H	C9H10O4	43.3	23.8	-3.31526	96.7342	1.03e-06	2.75e-05	3.36976
1.89_163.0395m/z	HMDB0059763		3,4-Dimethoxybenzoic acid	163.039	1.89445		1			x						x		x	x	x				x	x	x		x	x	x	x			x			x		x	x	M-H2O-H	C9H10O4	43.3	23.8	-3.31526	96.7342	1.03e-06	2.75e-05	3.36976
1.89_163.0395m/z	HMDB0127495		3,5-dimethoxybenzoic acid	163.039	1.89445		1			x						x		x	x	x				x	x	x		x	x	x	x			x			x		x	x	M-H2O-H	C9H10O4	43.3	23.8	-3.31526	96.7342	1.03e-06	2.75e-05	3.36976
1.89_163.0395m/z	HMDB0129375		4-methoxy-1-benzofuran-6-ol	163.039	1.89445		1			x						x		x	x	x				x	x	x		x	x	x	x			x			x		x	x	M-H	C9H8O3	43.1	22.7	-3.67926	96.9719	1.03e-06	2.75e-05	3.36976
1.89_163.0395m/z	HMDB0134029		3-(2,3-dihydroxyphenyl)prop-2-enal	163.039	1.89445		1			x						x		x	x	x				x	x	x		x	x	x	x			x			x		x	x	M-H	C9H8O3	43.1	22.7	-3.67926	96.9719	1.03e-06	2.75e-05	3.36976
1.89_163.0395m/z	HMDB0134030		3-(2,5-dihydroxyphenyl)prop-2-enal	163.039	1.89445		1			x						x		x	x	x				x	x	x		x	x	x	x			x			x		x	x	M-H	C9H8O3	43.1	22.7	-3.67926	96.9719	1.03e-06	2.75e-05	3.36976
1.89_163.0395m/z	HMDB0134031		3-(2-hydroxyphenyl)oxirane-2-carbaldehyde	163.039	1.89445		1			x						x		x	x	x				x	x	x		x	x	x	x			x			x		x	x	M-H	C9H8O3	43.1	22.7	-3.67926	96.9719	1.03e-06	2.75e-05	3.36976
1.89_163.0395m/z	HMDB0141767		(2E)-3-(3,4-dihydroxyphenyl)prop-2-enal	163.039	1.89445		1			x						x		x	x	x				x	x	x		x	x	x	x			x			x		x	x	M-H	C9H8O3	43.1	22.7	-3.67926	96.9719	1.03e-06	2.75e-05	3.36976
1.89_163.0395m/z	HMDB0141768		3-(4-hydroxyphenyl)oxirane-2-carbaldehyde	163.039	1.89445		1			x						x		x	x	x				x	x	x		x	x	x	x			x			x		x	x	M-H	C9H8O3	43.1	22.7	-3.67926	96.9719	1.03e-06	2.75e-05	3.36976
1.89_163.0395m/z	HMDB0004061		3-Methoxy-4-hydroxyphenylglycolaldehyde	163.039	1.89445		1			x						x		x	x	x				x	x	x		x	x	x	x			x			x		x	x	M-H2O-H	C9H10O4	42.9	21.9	-3.31526	96.7342	1.03e-06	2.75e-05	3.36976
1.89_163.0395m/z	HMDB0029646		2',6'-Dihydroxy-4'-methoxyacetophenone	163.039	1.89445		1			x						x		x	x	x				x	x	x		x	x	x	x			x			x		x	x	M-H2O-H	C9H10O4	42.9	21.9	-3.31526	96.7342	1.03e-06	2.75e-05	3.36976
1.89_163.0395m/z	HMDB0037274		Maltol propionate	163.039	1.89445		1			x						x		x	x	x				x	x	x		x	x	x	x			x			x		x	x	M-H2O-H	C9H10O4	42.9	21.9	-3.31526	96.7342	1.03e-06	2.75e-05	3.36976
1.89_163.0395m/z	HMDB0041270		2',4'-Dihydroxy-6'-methoxyacetophenone	163.039	1.89445		1			x						x		x	x	x				x	x	x		x	x	x	x			x			x		x	x	M-H2O-H	C9H10O4	42.9	21.9	-3.31526	96.7342	1.03e-06	2.75e-05	3.36976
1.89_163.0395m/z	HMDB0240266		Methyl vanillate	163.039	1.89445		1			x						x		x	x	x				x	x	x		x	x	x	x			x			x		x	x	M-H2O-H	C9H10O4	42.9	21.9	-3.31526	96.7342	1.03e-06	2.75e-05	3.36976
1.89_163.0395m/z	HMDB0062605		Methyl Phenylglyoxalate	163.039	1.89445		1			x						x		x	x	x				x	x	x		x	x	x	x			x			x		x	x	M-H	C9H8O3	42.9	21.7	-3.67926	96.9719	1.03e-06	2.75e-05	3.36976
1.89_163.0395m/z	HMDB0125595		5-ethenyl-3-methoxybenzene-1,2,4-triol	163.039	1.89445		1			x						x		x	x	x				x	x	x		x	x	x	x			x			x		x	x	M-H2O-H	C9H10O4	42.9	21.6	-3.31526	96.7342	1.03e-06	2.75e-05	3.36976
1.89_163.0395m/z	HMDB0125591		4-ethenyl-6-methoxybenzene-1,2,3-triol	163.039	1.89445		1			x						x		x	x	x				x	x	x		x	x	x	x			x			x		x	x	M-H2O-H	C9H10O4	42.7	20.4	-3.31526	96.7342	1.03e-06	2.75e-05	3.36976
1.89_163.0395m/z	m-Coumaric acid 15558			163.039	1.89445		1			x						x		x	x	x				x	x	x		x	x	x	x			x			x		x	x	M-H	C9H8O3	42.4	19.4	-3.67856	96.9719	1.03e-06	2.75e-05	3.36976
1.89_163.0395m/z	2-Hydroxycinnamic acid 30474			163.039	1.89445		1			x						x		x	x	x				x	x	x		x	x	x	x			x			x		x	x	M-H	C9H8O3	42	17.5	-3.67856	96.9719	1.03e-06	2.75e-05	3.36976
1.89_163.0395m/z	2-Hydroxycinnamic acid 30473			163.039	1.89445		1			x						x		x	x	x				x	x	x		x	x	x	x			x			x		x	x	M-H	C9H8O3	41.5	15	-3.67856	96.9719	1.03e-06	2.75e-05	3.36976
1.89_163.0395m/z	m-Coumaric acid 15557			163.039	1.89445		1			x						x		x	x	x				x	x	x		x	x	x	x			x			x		x	x	M-H	C9H8O3	40.9	12	-3.67856	96.9719	1.03e-06	2.75e-05	3.36976
1.89_163.0395m/z	2-Hydroxycinnamic acid 30472			163.039	1.89445		1			x						x		x	x	x				x	x	x		x	x	x	x			x			x		x	x	M-H	C9H8O3	40	7.43	-3.67856	96.9719	1.03e-06	2.75e-05	3.36976
1.89_163.0395m/z	3-(4-HYDROXYPHENYL)LACTATE-157			163.039	1.89445		1			x						x		x	x	x				x	x	x		x	x	x	x			x			x		x	x	M-H2O-H	C9H10O4	39	1.92	-3.1351	96.7342	1.03e-06	2.75e-05	3.36976
1.89_163.0395m/z	2-Hydroxycinnamic acid 26476			163.039	1.89445		1			x						x		x	x	x				x	x	x		x	x	x	x			x			x		x	x	M-H	C9H8O3	38.5	0	-3.67856	96.9719	1.03e-06	2.75e-05	3.36976
1.89_163.0395m/z	2-Hydroxycinnamic acid 26477			163.039	1.89445		1			x						x		x	x	x				x	x	x		x	x	x	x			x			x		x	x	M-H	C9H8O3	38.5	0	-3.67856	96.9719	1.03e-06	2.75e-05	3.36976
1.89_163.0395m/z	2-Hydroxycinnamic acid 26478			163.039	1.89445		1			x						x		x	x	x				x	x	x		x	x	x	x			x			x		x	x	M-H	C9H8O3	38.5	0	-3.67856	96.9719	1.03e-06	2.75e-05	3.36976
1.89_163.0395m/z	3-Methylorsellinic Acid 24353			163.039	1.89445		1			x						x		x	x	x				x	x	x		x	x	x	x			x			x		x	x	M-H2O-H	C9H10O4	38.6	0	-3.31636	96.7342	1.03e-06	2.75e-05	3.36976
1.89_163.0395m/z	3-Methylorsellinic Acid 24354			163.039	1.89445		1			x						x		x	x	x				x	x	x		x	x	x	x			x			x		x	x	M-H2O-H	C9H10O4	38.6	0	-3.31636	96.7342	1.03e-06	2.75e-05	3.36976
1.89_163.0395m/z	3-Methylorsellinic Acid 24355			163.039	1.89445		1			x						x		x	x	x				x	x	x		x	x	x	x			x			x		x	x	M-H2O-H	C9H10O4	38.6	0	-3.31636	96.7342	1.03e-06	2.75e-05	3.36976
1.89_163.0395m/z	Homovanillic Acid (HVA)			163.039	1.89445		1			x						x		x	x	x				x	x	x		x	x	x	x			x			x		x	x	M-H2O-H	C9H10O4	38.6	0	-3.26693	96.7342	1.03e-06	2.75e-05	3.36976
1.89_163.0395m/z	Homovanillic Acid (HVA)_Amide			163.039	1.89445		1			x						x		x	x	x				x	x	x		x	x	x	x			x			x		x	x	M-H2O-H	C9H10O4	38.6	0	-3.26693	96.7342	1.03e-06	2.75e-05	3.36976
1.89_163.0395m/z	Homovanillic Acid (HVA)_IHL			163.039	1.89445		1			x						x		x	x	x				x	x	x		x	x	x	x			x			x		x	x	M-H2O-H	C9H10O4	38.6	0	-3.26693	96.7342	1.03e-06	2.75e-05	3.36976
1.89_163.0395m/z	Homovanillic Acid (HVA)-100			163.039	1.89445		1			x						x		x	x	x				x	x	x		x	x	x	x			x			x		x	x	M-H2O-H	C9H10O4	38.6	0	-3.26693	96.7342	1.03e-06	2.75e-05	3.36976
1.89_163.0395m/z	Homovanillic acid 26547			163.039	1.89445		1			x						x		x	x	x				x	x	x		x	x	x	x			x			x		x	x	M-H2O-H	C9H10O4	38.6	0	-3.31636	96.7342	1.03e-06	2.75e-05	3.36976
1.89_163.0395m/z	Homovanillic acid 26548			163.039	1.89445		1			x						x		x	x	x				x	x	x		x	x	x	x			x			x		x	x	M-H2O-H	C9H10O4	38.6	0	-3.31636	96.7342	1.03e-06	2.75e-05	3.36976
1.89_163.0395m/z	Homovanillic acid 26549			163.039	1.89445		1			x						x		x	x	x				x	x	x		x	x	x	x			x			x		x	x	M-H2O-H	C9H10O4	38.6	0	-3.31636	96.7342	1.03e-06	2.75e-05	3.36976
1.89_163.0395m/z	Hydroxyphenyllactic acid 27047			163.039	1.89445		1			x						x		x	x	x				x	x	x		x	x	x	x			x			x		x	x	M-H2O-H	C9H10O4	38.6	0	-3.31636	96.7342	1.03e-06	2.75e-05	3.36976
1.89_163.0395m/z	Hydroxyphenyllactic acid 27048			163.039	1.89445		1			x						x		x	x	x				x	x	x		x	x	x	x			x			x		x	x	M-H2O-H	C9H10O4	38.6	0	-3.31636	96.7342	1.03e-06	2.75e-05	3.36976
1.89_163.0395m/z	m-Coumaric acid 16515			163.039	1.89445		1			x						x		x	x	x				x	x	x		x	x	x	x			x			x		x	x	M-H	C9H8O3	38.5	0	-3.67856	96.9719	1.03e-06	2.75e-05	3.36976
1.89_163.0395m/z	m-Coumaric acid 16516			163.039	1.89445		1			x						x		x	x	x				x	x	x		x	x	x	x			x			x		x	x	M-H	C9H8O3	38.5	0	-3.67856	96.9719	1.03e-06	2.75e-05	3.36976
1.89_163.0395m/z	m-Coumaric acid 16517			163.039	1.89445		1			x						x		x	x	x				x	x	x		x	x	x	x			x			x		x	x	M-H	C9H8O3	38.5	0	-3.67856	96.9719	1.03e-06	2.75e-05	3.36976
1.89_163.0395m/z	Methyl Orsellinate 18752			163.039	1.89445		1			x						x		x	x	x				x	x	x		x	x	x	x			x			x		x	x	M-H2O-H	C9H10O4	38.6	0	-3.31636	96.7342	1.03e-06	2.75e-05	3.36976
1.89_163.0395m/z	Methyl Orsellinate 18753			163.039	1.89445		1			x						x		x	x	x				x	x	x		x	x	x	x			x			x		x	x	M-H2O-H	C9H10O4	38.6	0	-3.31636	96.7342	1.03e-06	2.75e-05	3.36976
1.89_163.0395m/z	Methyl Orsellinate 18754			163.039	1.89445		1			x						x		x	x	x				x	x	x		x	x	x	x			x			x		x	x	M-H2O-H	C9H10O4	38.6	0	-3.31636	96.7342	1.03e-06	2.75e-05	3.36976
1.89_163.0395m/z	p-Coumaric acid 16518			163.039	1.89445		1			x						x		x	x	x				x	x	x		x	x	x	x			x			x		x	x	M-H	C9H8O3	38.5	0	-3.67856	96.9719	1.03e-06	2.75e-05	3.36976
1.89_163.0395m/z	p-Coumaric acid 16519			163.039	1.89445		1			x						x		x	x	x				x	x	x		x	x	x	x			x			x		x	x	M-H	C9H8O3	38.5	0	-3.67856	96.9719	1.03e-06	2.75e-05	3.36976
1.89_163.0395m/z	p-Coumaric acid 16520			163.039	1.89445		1			x						x		x	x	x				x	x	x		x	x	x	x			x			x		x	x	M-H	C9H8O3	38.5	0	-3.67856	96.9719	1.03e-06	2.75e-05	3.36976
1.89_163.0395m/z	Veratric acid 24714			163.039	1.89445		1			x						x		x	x	x				x	x	x		x	x	x	x			x			x		x	x	M-H2O-H	C9H10O4	38.6	0	-3.31636	96.7342	1.03e-06	2.75e-05	3.36976
1.89_163.0395m/z	Veratric acid 24715			163.039	1.89445		1			x						x		x	x	x				x	x	x		x	x	x	x			x			x		x	x	M-H2O-H	C9H10O4	38.6	0	-3.31636	96.7342	1.03e-06	2.75e-05	3.36976
1.89_163.0395m/z	Veratric acid 24716			163.039	1.89445		1			x						x		x	x	x				x	x	x		x	x	x	x			x			x		x	x	M-H2O-H	C9H10O4	38.6	0	-3.31636	96.7342	1.03e-06	2.75e-05	3.36976
2.00_129.0550m/z	HMDB0000227	*	Mevalonic acid	129.055	1.99517		1			x								x	x					x	x	x		x	x	x	x			x			x		x	x	M-H2O-H	C6H12O4	39.8	6.49	-4.77423	98.0869	8.92e-08	3.31e-06	4.57804
2.00_129.0550m/z	HMDB0059629		(R)-mevalonate	129.055	1.99517		1			x								x	x					x	x	x		x	x	x	x			x			x		x	x	M-H2O-H	C6H12O4	39.8	6.49	-4.77423	98.0869	8.92e-08	3.31e-06	4.57804
2.00_129.0550m/z	HMDB0059705		(2-Methoxyethoxy)propanoic acid	129.055	1.99517		1			x								x	x					x	x	x		x	x	x	x			x			x		x	x	M-H2O-H	C6H12O4	39.8	6.49	-4.77423	98.0869	8.92e-08	3.31e-06	4.57804
2.00_129.0550m/z	HMDB0012140		(R) 2,3-Dihydroxy-3-methylvalerate	129.055	1.99517		1			x								x	x					x	x	x		x	x	x	x			x			x		x	x	M-H2O-H	C6H12O4	38.5	0	-4.77423	98.0869	8.92e-08	3.31e-06	4.57804
2.00_129.0550m/z	HMDB0031639		Glycerol 1-propanoate	129.055	1.99517		1			x								x	x					x	x	x		x	x	x	x			x			x		x	x	M-H2O-H	C6H12O4	38.5	0	-4.77423	98.0869	8.92e-08	3.31e-06	4.57804
2.19_242.0903n	HMDB0000273	*	Thymidine	287.089	2.18785	242.09	1			x				x				x	x					x	x			x	x	x	x			x			x		x	x	M-H, M+FA-H	C10H14N2O5	38.3	0	0.316024	91.959	2.08e-09	1.12e-07	-52.4525
2.19_242.0903n	HMDB0015394		Telbivudine	287.089	2.18785	242.09	1			x				x				x	x					x	x			x	x	x	x			x			x		x	x	M-H, M+FA-H	C10H14N2O5	38.3	0	0.316024	91.959	2.08e-09	1.12e-07	-52.4525
2.19_242.0903n	Thymidine 28059			287.089	2.18785	242.09	1			x				x				x	x					x	x			x	x	x	x			x			x		x	x	M-H, M+FA-H	C10H14N2O5	38.3	0	0.314192	91.959	2.08e-09	1.12e-07	-52.4525
2.19_242.0903n	Thymidine 28060			287.089	2.18785	242.09	1			x				x				x	x					x	x			x	x	x	x			x			x		x	x	M-H, M+FA-H	C10H14N2O5	38.3	0	0.314192	91.959	2.08e-09	1.12e-07	-52.4525
2.19_242.0903n	Thymidine 28061			287.089	2.18785	242.09	1			x				x				x	x					x	x			x	x	x	x			x			x		x	x	M-H, M+FA-H	C10H14N2O5	38.3	0	0.314192	91.959	2.08e-09	1.12e-07	-52.4525
2.19_242.0903n	THYMIDINE-101			287.089	2.18785	242.09	1			x				x				x	x					x	x			x	x	x	x			x			x		x	x	M-H, M+FA-H	C10H14N2O5	38.3	0	0.281146	91.959	2.08e-09	1.12e-07	-52.4525
2.19_242.0903n	THYMIDINE-5			287.089	2.18785	242.09	1			x				x				x	x					x	x			x	x	x	x			x			x		x	x	M-H, M+FA-H	C10H14N2O5	38.3	0	0.528988	91.959	2.08e-09	1.12e-07	-52.4525
7.73_145.0612m/z	HMDB0000641	*	L-Glutamine	145.061	7.72727		1			x																															M-H	C5H10N2O3	51.4	68.4	-4.60892	93.7566	0.364187	0.309976	-1.18389
7.73_145.0612m/z	HMDB0003423		D-Glutamine	145.061	7.72727		1			x																															M-H	C5H10N2O3	51.4	68.4	-4.60892	93.7566	0.364187	0.309976	-1.18389
7.73_145.0612m/z	HMDB0002031		Ureidoisobutyric acid	145.061	7.72727		1			x																															M-H	C5H10N2O3	50.6	64.4	-4.60892	93.7566	0.364187	0.309976	-1.18389
7.73_145.0612m/z	HMDB0006899		Alanylglycine	145.061	7.72727		1			x																															M-H	C5H10N2O3	44.5	33.9	-4.60892	93.7566	0.364187	0.309976	-1.18389
7.73_145.0612m/z	L-Glutamine 27678			145.061	7.72727		1			x																															M-H	C5H10N2O3	43.3	28.3	-4.60763	93.7566	0.364187	0.309976	-1.18389
7.73_145.0612m/z	L-Glutamine 27679			145.061	7.72727		1			x																															M-H	C5H10N2O3	42.5	24	-4.60763	93.7566	0.364187	0.309976	-1.18389
7.73_145.0612m/z	L-GLUTAMINE-76			145.061	7.72727		1			x																															M-H	C5H10N2O3	42.3	23.5	-4.86778	93.7566	0.364187	0.309976	-1.18389
7.73_145.0612m/z	GLUTAMINE-1			145.061	7.72727		1			x																															M-H	C5H10N2O3	37.7	0	-4.32009	93.7566	0.364187	0.309976	-1.18389
7.73_145.0612m/z	L-Glutamine 27675			145.061	7.72727		1			x																															M-H	C5H10N2O3	37.7	0	-4.60763	93.7566	0.364187	0.309976	-1.18389
7.73_145.0612m/z	L-Glutamine 27676			145.061	7.72727		1			x																															M-H	C5H10N2O3	37.7	0	-4.60763	93.7566	0.364187	0.309976	-1.18389
7.73_145.0612m/z	L-Glutamine 27677			145.061	7.72727		1			x																															M-H	C5H10N2O3	37.7	0	-4.60763	93.7566	0.364187	0.309976	-1.18389
5.52_148.0431m/z	HMDB0000696	*	L-Methionine	148.043	5.52463		1			x																															M-H	C5H11NO2S	37.5	2.79	-4.4454	90.0533	0.294155	0.282361	1.18892
5.52_148.0431m/z	METHIONINE-01			148.043	5.52463		1			x																															M-H	C5H11NO2S	37.9	4.39	-4.44811	90.0533	0.294155	0.282361	1.18892
5.52_148.0431m/z	HMDB0033951		Racemethionine	148.043	5.52463		1			x																															M-H	C5H11NO2S	37.5	2.79	-4.4454	90.0533	0.294155	0.282361	1.18892
5.52_148.0431m/z	HMDB0014997		Penicillamine	148.043	5.52463		1			x																															M-H	C5H11NO2S	37	0	-4.4454	90.0533	0.294155	0.282361	1.18892
5.52_148.0431m/z	L-Methionine 27830			148.043	5.52463		1			x																															M-H	C5H11NO2S	37	0	-4.4414	90.0533	0.294155	0.282361	1.18892
5.52_148.0431m/z	L-Methionine 27831			148.043	5.52463		1			x																															M-H	C5H11NO2S	37	0	-4.4414	90.0533	0.294155	0.282361	1.18892
5.52_148.0431m/z	L-Methionine 27832			148.043	5.52463		1			x																															M-H	C5H11NO2S	37	0	-4.4414	90.0533	0.294155	0.282361	1.18892
5.52_148.0431m/z	L-METHIONINE_Amide			148.043	5.52463		1			x																															M-H	C5H11NO2S	37	0	-4.42529	90.0533	0.294155	0.282361	1.18892
5.52_148.0431m/z	L-METHIONINE-17			148.043	5.52463		1			x																															M-H	C5H11NO2S	37	0	-4.24683	90.0533	0.294155	0.282361	1.18892
5.52_148.0431m/z	METHIONINE_Amide			148.043	5.52463		1			x																															M-H	C5H11NO2S	37	0	-4.44811	90.0533	0.294155	0.282361	1.18892
1.64_190.0505m/z	HMDB0000763	*	5-Hydroxyindoleacetic acid	190.051	1.64047		1			x								x						x				x		x											M-H	C10H9NO3	51.3	62.3	-2.38949	96.9679	0.0120719	0.0506912	1.64815
1.64_190.0505m/z	5-Hydroxyindoleacetic acid 31137			190.051	1.64047		1			x								x						x				x		x											M-H	C10H9NO3	55.7	84.5	-2.38869	96.9679	0.0120719	0.0506912	1.64815
1.64_190.0505m/z	5-Hydroxyindoleacetic acid (HIAA)			190.051	1.64047		1			x								x						x				x		x											M-H	C10H9NO3	55.5	83	-2.16363	96.9679	0.0120719	0.0506912	1.64815
1.64_190.0505m/z	5-Hydroxyindoleacetic acid (HIAA)-100			190.051	1.64047		1			x								x						x				x		x											M-H	C10H9NO3	54.1	76.2	-2.16363	96.9679	0.0120719	0.0506912	1.64815
1.64_190.0505m/z	5-HYDROXYINDOLEACETATE-38			190.051	1.64047		1			x								x						x				x		x											M-H	C10H9NO3	52.1	66.6	-2.56142	96.9679	0.0120719	0.0506912	1.64815
1.64_190.0505m/z	HMDB0035514		xi-2,3-Dihydro-2-oxo-1H-indole-3-acetic acid	190.051	1.64047		1			x								x						x				x		x											M-H	C10H9NO3	52	65.7	-2.38949	96.9679	0.0120719	0.0506912	1.64815
1.64_190.0505m/z	HMDB0094657		2-Oxindole-3-acetate	190.051	1.64047		1			x								x						x				x		x											M-H	C10H9NO3	52	65.7	-2.38949	96.9679	0.0120719	0.0506912	1.64815
1.64_190.0505m/z	HMDB0060400		5-Phenyl-1,3-oxazinane-2,4-dione	190.051	1.64047		1			x								x						x				x		x											M-H	C10H9NO3	51.8	64.8	-2.38949	96.9679	0.0120719	0.0506912	1.64815
1.64_190.0505m/z	HMDB0000735		Hydroxyphenylacetylglycine	190.051	1.64047		1			x								x						x				x		x											M-H2O-H	C10H11NO4	51.6	63.8	-2.18362	96.6365	0.0120719	0.0506912	1.64815
1.64_190.0505m/z	5-Hydroxyindoleacetic acid 31138			190.051	1.64047		1			x								x						x				x		x											M-H	C10H9NO3	51.2	62.1	-2.38869	96.9679	0.0120719	0.0506912	1.64815
1.64_190.0505m/z	HMDB0126552		2-{[hydroxy(2-methoxyphenyl)methylidene]amino}acetic acid	190.051	1.64047		1			x								x						x				x		x											M-H2O-H	C10H11NO4	50.4	58.1	-2.18362	96.6365	0.0120719	0.0506912	1.64815
1.64_190.0505m/z	HMDB0127991		2-{[hydroxy(3-methoxyphenyl)methylidene]amino}acetic acid	190.051	1.64047		1			x								x						x				x		x											M-H2O-H	C10H11NO4	50.4	58.1	-2.18362	96.6365	0.0120719	0.0506912	1.64815
1.64_190.0505m/z	HMDB0131190		2-[(4-methoxyphenyl)formamido]acetic acid	190.051	1.64047		1			x								x						x				x		x											M-H2O-H	C10H11NO4	50.4	58.1	-2.18362	96.6365	0.0120719	0.0506912	1.64815
1.64_190.0505m/z	HMDB0060367		3-Carbamoyl-2-phenylpropionic acid	190.051	1.64047		1			x								x						x				x		x											M-H2O-H	C10H11NO4	49.6	53.9	-2.18362	96.6365	0.0120719	0.0506912	1.64815
1.64_190.0505m/z	HMDB0029737		1H-Indole-3-carboxaldehyde	190.051	1.64047		1			x								x						x				x		x											M+FA-H	C9H7NO	49.6	53.4	-3.14734	98.4663	0.0120719	0.0506912	1.64815
1.64_190.0505m/z	4-formyl Indole 28600			190.051	1.64047		1			x								x						x				x		x											M+FA-H	C9H7NO	39	0	-3.14838	98.4663	0.0120719	0.0506912	1.64815
1.64_190.0505m/z	4-formyl Indole 28601			190.051	1.64047		1			x								x						x				x		x											M+FA-H	C9H7NO	39	0	-3.14838	98.4663	0.0120719	0.0506912	1.64815
1.64_190.0505m/z	4-formyl Indole 28602			190.051	1.64047		1			x								x						x				x		x											M+FA-H	C9H7NO	39	0	-3.14838	98.4663	0.0120719	0.0506912	1.64815
1.64_190.0505m/z	4-formyl Indole 28603			190.051	1.64047		1			x								x						x				x		x											M+FA-H	C9H7NO	39	0	-3.14838	98.4663	0.0120719	0.0506912	1.64815
1.64_190.0505m/z	4-formyl Indole 28604			190.051	1.64047		1			x								x						x				x		x											M+FA-H	C9H7NO	39	0	-3.14838	98.4663	0.0120719	0.0506912	1.64815
1.64_190.0505m/z	4-formyl Indole 28605			190.051	1.64047		1			x								x						x				x		x											M+FA-H	C9H7NO	39	0	-3.14838	98.4663	0.0120719	0.0506912	1.64815
1.64_190.0505m/z	5-Hydroxyindoleacetic acid (HIAA)_Amide			190.051	1.64047		1			x								x						x				x		x											M-H	C10H9NO3	38.9	0	-2.16363	96.9679	0.0120719	0.0506912	1.64815
1.64_190.0505m/z	5-Hydroxyindoleacetic acid (HIAA)_IHL			190.051	1.64047		1			x								x						x				x		x											M-H	C10H9NO3	38.9	0	-2.16363	96.9679	0.0120719	0.0506912	1.64815
1.64_190.0505m/z	5-Hydroxyindoleacetic acid 26405			190.051	1.64047		1			x								x						x				x		x											M-H	C10H9NO3	38.8	0	-2.38869	96.9679	0.0120719	0.0506912	1.64815
1.64_190.0505m/z	5-Hydroxyindoleacetic acid 26406			190.051	1.64047		1			x								x						x				x		x											M-H	C10H9NO3	38.8	0	-2.38869	96.9679	0.0120719	0.0506912	1.64815
1.64_190.0505m/z	5-Hydroxyindoleacetic acid 26407			190.051	1.64047		1			x								x						x				x		x											M-H	C10H9NO3	38.8	0	-2.38869	96.9679	0.0120719	0.0506912	1.64815
1.64_190.0505m/z	Isoquinoline N-oxide 27749			190.051	1.64047		1			x								x						x				x		x											M+FA-H	C9H7NO	39	0	-3.14838	98.4663	0.0120719	0.0506912	1.64815
1.64_190.0505m/z	Isoquinoline N-oxide 27750			190.051	1.64047		1			x								x						x				x		x											M+FA-H	C9H7NO	39	0	-3.14838	98.4663	0.0120719	0.0506912	1.64815
1.64_190.0505m/z	Isoquinoline N-oxide 27751			190.051	1.64047		1			x								x						x				x		x											M+FA-H	C9H7NO	39	0	-3.14838	98.4663	0.0120719	0.0506912	1.64815
1.64_190.0505m/z	Oxyquinoline 22406			190.051	1.64047		1			x								x						x				x		x											M+FA-H	C9H7NO	39	0	-3.14838	98.4663	0.0120719	0.0506912	1.64815
1.64_190.0505m/z	Oxyquinoline 22407			190.051	1.64047		1			x								x						x				x		x											M+FA-H	C9H7NO	39	0	-3.14838	98.4663	0.0120719	0.0506912	1.64815
1.64_190.0505m/z	Oxyquinoline 22408			190.051	1.64047		1			x								x						x				x		x											M+FA-H	C9H7NO	39	0	-3.14838	98.4663	0.0120719	0.0506912	1.64815
3.10_172.0399m/z	HMDB0000842	*	Quinaldic acid	172.04	3.09868		1			x																															M-H	C10H7NO2	48.1	46.4	-3.17929	97.891	0.514022	0.370332	1.13255
3.10_172.0399m/z	Quinaldic acid 26278			172.04	3.09868		1			x																															M-H	C10H7NO2	57.4	92.9	-3.17658	97.891	0.514022	0.370332	1.13255
3.10_172.0399m/z	4-QUINOLINECARBOXYLIC ACID-190			172.04	3.09868		1			x																															M-H	C10H7NO2	56.9	90.5	-3.16503	97.891	0.514022	0.370332	1.13255
3.10_172.0399m/z	Quinaldic acid 26279			172.04	3.09868		1			x																															M-H	C10H7NO2	56.7	89.4	-3.17658	97.891	0.514022	0.370332	1.13255
3.10_172.0399m/z	HMDB0060400		5-Phenyl-1,3-oxazinane-2,4-dione	172.04	3.09868		1			x																															M-H2O-H	C10H9NO3	50.6	58.7	-2.87956	97.6532	0.514022	0.370332	1.13255
3.10_172.0399m/z	HMDB0035514		xi-2,3-Dihydro-2-oxo-1H-indole-3-acetic acid	172.04	3.09868		1			x																															M-H2O-H	C10H9NO3	50.3	57.1	-2.87956	97.6532	0.514022	0.370332	1.13255
3.10_172.0399m/z	HMDB0094657		2-Oxindole-3-acetate	172.04	3.09868		1			x																															M-H2O-H	C10H9NO3	50.3	57.1	-2.87956	97.6532	0.514022	0.370332	1.13255
3.10_172.0399m/z	HMDB0000763		5-Hydroxyindoleacetic acid	172.04	3.09868		1			x																															M-H2O-H	C10H9NO3	50	55.7	-2.87956	97.6532	0.514022	0.370332	1.13255
3.10_172.0399m/z	2-QUINOLINECARBOXYLIC ACID-86			172.04	3.09868		1			x																															M-H	C10H7NO2	49	50.7	-3.17947	97.891	0.514022	0.370332	1.13255
3.10_172.0399m/z	5-HYDROXYINDOLEACETATE-38			172.04	3.09868		1			x																															M-H2O-H	C10H9NO3	41.9	15.6	-3.05149	97.6532	0.514022	0.370332	1.13255
3.10_172.0399m/z	4-QUINOLINECARBOXYLIC ACID-126			172.04	3.09868		1			x																															M-H	C10H7NO2	40	2.48	-0.269871	97.891	0.514022	0.370332	1.13255
3.10_172.0399m/z	2-QUINOLINECARBOXYLIC ACID-46			172.04	3.09868		1			x																															M-H	C10H7NO2	38.8	0	-3.41929	97.891	0.514022	0.370332	1.13255
3.10_172.0399m/z	5-Hydroxyindoleacetic acid (HIAA)			172.04	3.09868		1			x																															M-H2O-H	C10H9NO3	38.9	0	-2.65371	97.6532	0.514022	0.370332	1.13255
3.10_172.0399m/z	5-Hydroxyindoleacetic acid (HIAA)_Amide			172.04	3.09868		1			x																															M-H2O-H	C10H9NO3	38.9	0	-2.65371	97.6532	0.514022	0.370332	1.13255
3.10_172.0399m/z	5-Hydroxyindoleacetic acid (HIAA)_IHL			172.04	3.09868		1			x																															M-H2O-H	C10H9NO3	38.9	0	-2.65371	97.6532	0.514022	0.370332	1.13255
3.10_172.0399m/z	5-Hydroxyindoleacetic acid (HIAA)-100			172.04	3.09868		1			x																															M-H2O-H	C10H9NO3	38.9	0	-2.65371	97.6532	0.514022	0.370332	1.13255
3.10_172.0399m/z	5-Hydroxyindoleacetic acid 26405			172.04	3.09868		1			x																															M-H2O-H	C10H9NO3	38.8	0	-2.87877	97.6532	0.514022	0.370332	1.13255
3.10_172.0399m/z	5-Hydroxyindoleacetic acid 26406			172.04	3.09868		1			x																															M-H2O-H	C10H9NO3	38.8	0	-2.87877	97.6532	0.514022	0.370332	1.13255
3.10_172.0399m/z	5-Hydroxyindoleacetic acid 26407			172.04	3.09868		1			x																															M-H2O-H	C10H9NO3	38.8	0	-2.87877	97.6532	0.514022	0.370332	1.13255
3.10_172.0399m/z	5-Hydroxyindoleacetic acid 31137			172.04	3.09868		1			x																															M-H2O-H	C10H9NO3	38.8	0	-2.87877	97.6532	0.514022	0.370332	1.13255
3.10_172.0399m/z	5-Hydroxyindoleacetic acid 31138			172.04	3.09868		1			x																															M-H2O-H	C10H9NO3	38.8	0	-2.87877	97.6532	0.514022	0.370332	1.13255
3.10_172.0399m/z	HMDB0062188		1-nitronaphthalene	172.04	3.09868		1			x																															M-H	C10H7NO2	38.8	0	-3.17929	97.891	0.514022	0.370332	1.13255
3.10_172.0399m/z	Quinaldic acid 26280			172.04	3.09868		1			x																															M-H	C10H7NO2	38.8	0	-3.17658	97.891	0.514022	0.370332	1.13255
3.10_172.0399m/z	Quinaldic acid 26281			172.04	3.09868		1			x																															M-H	C10H7NO2	38.8	0	-3.17658	97.891	0.514022	0.370332	1.13255
3.10_172.0399m/z	Quinaldic acid 26282			172.04	3.09868		1			x																															M-H	C10H7NO2	38.8	0	-3.17658	97.891	0.514022	0.370332	1.13255
5.16_188.0559m/z	HMDB0001138	*	N-Acetylglutamic acid	188.056	5.16118		1			x									x						x	x			x	x	x									x	M-H	C7H11NO5	38.2	0	-2.63663	93.8952	0.0444217	0.114011	-2.88633
5.16_188.0559m/z	HMDB0000590		Glutarylglycine	188.056	5.16118		1			x									x						x	x			x	x	x									x	M-H	C7H11NO5	38.2	0	-2.63663	93.8952	0.0444217	0.114011	-2.88633
5.16_188.0559m/z	HMDB0000894		Vinylacetylglycine	188.056	5.16118		1			x									x						x	x			x	x	x									x	M+FA-H	C6H9NO3	38.3	0	-3.48453	95.3539	0.0444217	0.114011	-2.88633
5.16_188.0559m/z	HMDB0014491		Trimethadione	188.056	5.16118		1			x									x						x	x			x	x	x									x	M+FA-H	C6H9NO3	38.3	0	-3.48453	95.3539	0.0444217	0.114011	-2.88633
5.16_188.0559m/z	HMDB0061082		5-ethyl-5-methyl-2,4-oxazolidinedione	188.056	5.16118		1			x									x						x	x			x	x	x									x	M+FA-H	C6H9NO3	38.3	0	-3.48453	95.3539	0.0444217	0.114011	-2.88633
5.16_188.0559m/z	HMDB0061705		6-Oxopiperidine-2-carboxylic acid	188.056	5.16118		1			x									x						x	x			x	x	x									x	M+FA-H	C6H9NO3	38.3	0	-3.48453	95.3539	0.0444217	0.114011	-2.88633
5.16_188.0559m/z	N-ACETYL-DL-GLUTAMIC ACID-18			188.056	5.16118		1			x									x						x	x			x	x	x									x	M-H	C7H11NO5	38.2	0	-2.62365	93.8952	0.0444217	0.114011	-2.88633
5.16_188.0559m/z	N-Acetyl-L-glutamic acid 20772			188.056	5.16118		1			x									x						x	x			x	x	x									x	M-H	C7H11NO5	38.2	0	-2.63423	93.8952	0.0444217	0.114011	-2.88633
5.16_188.0559m/z	N-Acetyl-L-glutamic acid 20773			188.056	5.16118		1			x									x						x	x			x	x	x									x	M-H	C7H11NO5	38.2	0	-2.63423	93.8952	0.0444217	0.114011	-2.88633
5.16_188.0559m/z	N-Acetyl-L-glutamic acid 20774			188.056	5.16118		1			x									x						x	x			x	x	x									x	M-H	C7H11NO5	38.2	0	-2.63423	93.8952	0.0444217	0.114011	-2.88633
5.16_188.0559m/z	N-Acetyl-L-glutamic acid 27088			188.056	5.16118		1			x									x						x	x			x	x	x									x	M-H	C7H11NO5	38.2	0	-2.63423	93.8952	0.0444217	0.114011	-2.88633
5.16_188.0559m/z	N-Acetyl-L-glutamic acid 27089			188.056	5.16118		1			x									x						x	x			x	x	x									x	M-H	C7H11NO5	38.2	0	-2.63423	93.8952	0.0444217	0.114011	-2.88633
5.16_188.0559m/z	N-Acetyl-L-glutamic acid 27090			188.056	5.16118		1			x									x						x	x			x	x	x									x	M-H	C7H11NO5	38.2	0	-2.63423	93.8952	0.0444217	0.114011	-2.88633
2.01_296.0822m/z	HMDB0001173	*	5'-Methylthioadenosine	296.082	2.00832		1			x								x	x					x	x			x	x	x	x			x			x		x	x	M-H	C11H15N5O3S	36.4	0	-0.254843	82.5292	0.00766791	0.0361079	-5.08751
2.01_296.0822m/z	5'-METHYLTHIOADENOSINE-36			296.082	2.00832		1			x								x	x					x	x			x	x	x	x			x			x		x	x	M-H	C11H15N5O3S	36.5	0	-0.118979	82.5292	0.00766791	0.0361079	-5.08751
2.01_296.0822m/z	5'-METHYLTHIOADENOSINE-40			296.082	2.00832		1			x								x	x					x	x			x	x	x	x			x			x		x	x	M-H	C11H15N5O3S	36.4	0	-0.320938	82.5292	0.00766791	0.0361079	-5.08751
2.01_296.0822m/z	HMDB0039815		Flusilazole	296.082	2.00832		1			x								x	x					x	x			x	x	x	x			x			x		x	x	M-H2O-H	C16H15F2N3Si	35.2	0	-0.892184	77.0642	0.00766791	0.0361079	-5.08751
1.39_122.0240m/z	HMDB0001280	*	2-Aminomuconic acid semialdehyde	122.024	1.39087		1			x								x	x					x	x	x		x	x	x	x			x			x		x	x	M-H2O-H	C6H7NO3	37.7	0	-4.98872	94.3484	0.00798726	0.037111	-2.04718
3.82_426.2614m/z	HMDB0001383	*	Sphinganine 1-phosphate	426.261	3.82122		1			x				x				x	x					x	x			x	x	x	x			x			x		x	x	M+FA-H	C18H40NO5P	38.4	0	-3.16491	95.8873	1.83e-08	8.37e-07	10.2884
3.26_471.1734m/z	HMDB0001534	*	5-Formiminotetrahydrofolic acid	471.173	3.25632		1			x								x	x					x	x			x	x	x	x			x			x		x	x	M-H	C20H24N8O6	38.3	0.0414	-2.60385	94.3168	8.1e-08	3.05e-06	-90.9404
3.26_471.1734m/z	HMDB0015037		Didanosine	471.173	3.25632		1			x								x	x					x	x			x	x	x	x			x			x		x	x	2M-H	C10H12N4O3	37.5	0.944	-2.60385	89.8194	8.1e-08	3.05e-06	-90.9404
3.26_471.1734m/z	HMDB0039741		alpha-L-Rhamnopyranosyl-(1->3)-alpha-D-galactopyranosyl-(1->3)-L-fucose	471.173	3.25632		1			x								x	x					x	x			x	x	x	x			x			x		x	x	M-H	C18H32O14	38.9	0.0405	3.06099	98.1574	8.1e-08	3.05e-06	-90.9404
3.26_471.1734m/z	HMDB0127459		6-[({4,5-dihydroxy-6-methyl-3-[(3,4,5-trihydroxy-6-methyloxan-2-yl)oxy]oxan-2-yl}oxy)methyl]oxane-2,3,4,5-tetrol	471.173	3.25632		1			x								x	x					x	x			x	x	x	x			x			x		x	x	M-H	C18H32O14	38.9	0.0405	3.06099	98.1574	8.1e-08	3.05e-06	-90.9404
3.26_471.1734m/z	DAUDA 20905			471.173	3.25632		1			x								x	x					x	x			x	x	x	x			x			x		x	x	M+K-2H	C23H34N2O4S	38	0	1.93767	92.1282	8.1e-08	3.05e-06	-90.9404
3.26_471.1734m/z	DAUDA 20906			471.173	3.25632		1			x								x	x					x	x			x	x	x	x			x			x		x	x	M+K-2H	C23H34N2O4S	38	0	1.93767	92.1282	8.1e-08	3.05e-06	-90.9404
3.26_471.1734m/z	DAUDA 20907			471.173	3.25632		1			x								x	x					x	x			x	x	x	x			x			x		x	x	M+K-2H	C23H34N2O4S	38	0	1.93767	92.1282	8.1e-08	3.05e-06	-90.9404
3.26_471.1734m/z	DAUDA 20908			471.173	3.25632		1			x								x	x					x	x			x	x	x	x			x			x		x	x	M+K-2H	C23H34N2O4S	38	0	1.93767	92.1282	8.1e-08	3.05e-06	-90.9404
3.26_471.1734m/z	DAUDA 20909			471.173	3.25632		1			x								x	x					x	x			x	x	x	x			x			x		x	x	M+K-2H	C23H34N2O4S	38	0	1.93767	92.1282	8.1e-08	3.05e-06	-90.9404
3.26_471.1734m/z	DAUDA 20910			471.173	3.25632		1			x								x	x					x	x			x	x	x	x			x			x		x	x	M+K-2H	C23H34N2O4S	38	0	1.93767	92.1282	8.1e-08	3.05e-06	-90.9404
2.24_147.0115m/z	HMDB0001553	*	2-Oxo-4-methylthiobutanoic acid	147.011	2.2404		1			x						x		x	x					x	x	x		x	x	x	x			x			x		x	x	M-H	C5H8O3S	36.9	0	-4.44806	89.6154	1.11e-16	1.55e-13	Infinity
2.24_147.0115m/z	HMDB0136691		[(3-methylbut-2-en-1-yl)oxy]sulfonic acid	147.011	2.2404		1			x						x		x	x					x	x	x		x	x	x	x			x			x		x	x	M-H2O-H	C5H10O4S	37	0	-3.96552	89.3864	1.11e-16	1.55e-13	Infinity
1.27_215.1649m/z	HMDB0002059	*	12-Hydroxydodecanoic acid	215.165	1.27263		1			x				x				x	x					x	x			x	x	x	x			x			x		x	x	M-H	C12H24O3	41.6	14.1	-1.75508	96.1403	7.82e-07	2.18e-05	2.91958
1.27_215.1649m/z	OMEGA-HYDROXYDODECANOIC ACID-100			215.165	1.27263		1			x				x				x	x					x	x			x	x	x	x			x			x		x	x	M-H	C12H24O3	42.5	18.6	-1.75495	96.1403	7.82e-07	2.18e-05	2.91958
1.27_215.1649m/z	HMDB0031064		(Z)-3-Methyl-3-decen-1-ol	215.165	1.27263		1			x				x				x	x					x	x			x	x	x	x			x			x		x	x	M+FA-H	C11H22O	41.4	12.1	-2.22956	97.7132	7.82e-07	2.18e-05	2.91958
1.27_215.1649m/z	HMDB0034856		2-Undecen-1-ol	215.165	1.27263		1			x				x				x	x					x	x			x	x	x	x			x			x		x	x	M+FA-H	C11H22O	41.4	12.1	-2.22956	97.7132	7.82e-07	2.18e-05	2.91958
1.27_215.1649m/z	HMDB0031065		(Â±)-(E)-3-Methyl-4-decen-1-ol	215.165	1.27263		1			x				x				x	x					x	x			x	x	x	x			x			x		x	x	M+FA-H	C11H22O	41.4	11.9	-2.22956	97.7132	7.82e-07	2.18e-05	2.91958
1.27_215.1649m/z	HMDB0040169		xi-5-Hydroxydodecanoic acid	215.165	1.27263		1			x				x				x	x					x	x			x	x	x	x			x			x		x	x	M-H	C12H24O3	41.2	11.9	-1.75508	96.1403	7.82e-07	2.18e-05	2.91958
1.27_215.1649m/z	HMDB0000387		3-Hydroxydodecanoic acid	215.165	1.27263		1			x				x				x	x					x	x			x	x	x	x			x			x		x	x	M-H	C12H24O3	40.8	10.1	-1.75508	96.1403	7.82e-07	2.18e-05	2.91958
1.27_215.1649m/z	HMDB0010728		(R)-3-Hydroxydodecanoic acid	215.165	1.27263		1			x				x				x	x					x	x			x	x	x	x			x			x		x	x	M-H	C12H24O3	40.8	10.1	-1.75508	96.1403	7.82e-07	2.18e-05	2.91958
1.27_215.1649m/z	HMDB0031016		10-Undecen-1-ol	215.165	1.27263		1			x				x				x	x					x	x			x	x	x	x			x			x		x	x	M+FA-H	C11H22O	41	9.93	-2.22956	97.7132	7.82e-07	2.18e-05	2.91958
1.27_215.1649m/z	HMDB0030941		Undecanal	215.165	1.27263		1			x				x				x	x					x	x			x	x	x	x			x			x		x	x	M+FA-H	C11H22O	40.8	9.11	-2.22956	97.7132	7.82e-07	2.18e-05	2.91958
1.27_215.1649m/z	HMDB0032379		trans- and cis-1-Methoxy-1-decene	215.165	1.27263		1			x				x				x	x					x	x			x	x	x	x			x			x		x	x	M+FA-H	C11H22O	40.8	9.11	-2.22956	97.7132	7.82e-07	2.18e-05	2.91958
1.27_215.1649m/z	HMDB0033713		2-Undecanone	215.165	1.27263		1			x				x				x	x					x	x			x	x	x	x			x			x		x	x	M+FA-H	C11H22O	40.8	9.11	-2.22956	97.7132	7.82e-07	2.18e-05	2.91958
1.27_215.1649m/z	HMDB0032371		1-Menthyl methyl ether	215.165	1.27263		1			x				x				x	x					x	x			x	x	x	x			x			x		x	x	M+FA-H	C11H22O	40.8	8.84	-2.22956	97.7132	7.82e-07	2.18e-05	2.91958
1.27_215.1649m/z	HMDB0030943		6-Undecanone	215.165	1.27263		1			x				x				x	x					x	x			x	x	x	x			x			x		x	x	M+FA-H	C11H22O	40.7	8.67	-2.22956	97.7132	7.82e-07	2.18e-05	2.91958
2.03_102.9857m/z	HMDB0002127	*	3-Mercaptolactic acid	102.986	2.0302		1			x				x				x		x				x				x	x	x	x								x	x	M-H2O-H	C3H6O3S	37.8	0	-1.73919	91.2291	4.23e-05	0.000610223	-2.01651
1.84_71.0139m/z	HMDB0006112	*	Malondialdehyde	71.0139	1.8419		1			x																				x											M-H	C3H4O2	39.3	0	0.134847	96.4926	0.00154853	0.010892	1.16123
1.84_71.0139m/z	(S)-LACTATE-51			71.0139	1.8419		1			x																				x											M-H2O-H	C3H6O3	39.2	0	0.263988	96.2435	0.00154853	0.010892	1.16123
1.84_71.0139m/z	D-Lactic acid 18938			71.0139	1.8419		1			x																				x											M-H2O-H	C3H6O3	39.2	0	0.108487	96.2435	0.00154853	0.010892	1.16123
1.84_71.0139m/z	D-Lactic acid 18939			71.0139	1.8419		1			x																				x											M-H2O-H	C3H6O3	39.2	0	0.108487	96.2435	0.00154853	0.010892	1.16123
1.84_71.0139m/z	GLYCERALDEHYDE-61			71.0139	1.8419		1			x																				x											M-H2O-H	C3H6O3	39.2	0	0.263988	96.2435	0.00154853	0.010892	1.16123
1.84_71.0139m/z	HMDB0000190		L-Lactic acid	71.0139	1.8419		1			x																				x											M-H2O-H	C3H6O3	39.2	0	0.107919	96.2435	0.00154853	0.010892	1.16123
1.84_71.0139m/z	HMDB0000700		Hydroxypropionic acid	71.0139	1.8419		1			x																				x											M-H2O-H	C3H6O3	39.2	0	0.107919	96.2435	0.00154853	0.010892	1.16123
1.84_71.0139m/z	HMDB0001051		Glyceraldehyde	71.0139	1.8419		1			x																				x											M-H2O-H	C3H6O3	39.2	0	0.107919	96.2435	0.00154853	0.010892	1.16123
1.84_71.0139m/z	HMDB0001167		Pyruvaldehyde	71.0139	1.8419		1			x																				x											M-H	C3H4O2	39.3	0	0.134847	96.4926	0.00154853	0.010892	1.16123
1.84_71.0139m/z	HMDB0001311		D-Lactic acid	71.0139	1.8419		1			x																				x											M-H2O-H	C3H6O3	39.2	0	0.107919	96.2435	0.00154853	0.010892	1.16123
1.84_71.0139m/z	HMDB0001882		Dihydroxyacetone	71.0139	1.8419		1			x																				x											M-H2O-H	C3H6O3	39.2	0	0.107919	96.2435	0.00154853	0.010892	1.16123
1.84_71.0139m/z	HMDB0029580		Dimethyl carbonate	71.0139	1.8419		1			x																				x											M-H2O-H	C3H6O3	39.2	0	0.107919	96.2435	0.00154853	0.010892	1.16123
1.84_71.0139m/z	HMDB0031232		Monoethyl carbonate	71.0139	1.8419		1			x																				x											M-H2O-H	C3H6O3	39.2	0	0.107919	96.2435	0.00154853	0.010892	1.16123
1.84_71.0139m/z	HMDB0031647		Acrylic acid	71.0139	1.8419		1			x																				x											M-H	C3H4O2	39.3	0	0.134847	96.4926	0.00154853	0.010892	1.16123
1.84_71.0139m/z	HMDB0041929		Methoxyacetic acid	71.0139	1.8419		1			x																				x											M-H2O-H	C3H6O3	39.2	0	0.107919	96.2435	0.00154853	0.010892	1.16123
1.84_71.0139m/z	HMDB0144295		2-hydroxypropanoic acid	71.0139	1.8419		1			x																				x											M-H2O-H	C3H6O3	39.2	0	0.107919	96.2435	0.00154853	0.010892	1.16123
1.84_71.0139m/z	LACTATE_Amide			71.0139	1.8419		1			x																				x											M-H2O-H	C3H6O3	39.2	0	0.10782	96.2435	0.00154853	0.010892	1.16123
1.84_71.0139m/z	LACTATE-01			71.0139	1.8419		1			x																				x											M-H2O-H	C3H6O3	39.2	0	0.10782	96.2435	0.00154853	0.010892	1.16123
7.32_304.0340m/z	HMDB0011691	*	Cytidine 2',3'-cyclic phosphate	304.034	7.32002		1			x								x	x					x	x			x	x	x	x			x			x		x	x	M-H	C9H12N3O7P	39.9	7.02	0.105527	92.4732	0.000621842	0.00540946	-2.19954
7.32_304.0340m/z	CYTIDINE 2',3'-CYCLIC PHOSPHATE_100			304.034	7.32002		1			x								x	x					x	x			x	x	x	x			x			x		x	x	M-H	C9H12N3O7P	42.6	20.8	0.105744	92.4732	0.000621842	0.00540946	-2.19954
7.32_304.0340m/z	HMDB0011692		Cytidine 2'-phosphate	304.034	7.32002		1			x								x	x					x	x			x	x	x	x			x			x		x	x	M-H2O-H	C9H14N3O8P	39.8	7.05	0.0996573	92.2311	0.000621842	0.00540946	-2.19954
7.32_304.0340m/z	HMDB0000095		Cytidine monophosphate	304.034	7.32002		1			x								x	x					x	x			x	x	x	x			x			x		x	x	M-H2O-H	C9H14N3O8P	39.8	7.04	0.0996573	92.2311	0.000621842	0.00540946	-2.19954
7.32_304.0340m/z	HMDB0000592		Glucosamine 6-sulfate	304.034	7.32002		1			x								x	x					x	x			x	x	x	x			x			x		x	x	M+FA-H	C6H13NO8S	38.1	1.25	-1.34392	91.0878	0.000621842	0.00540946	-2.19954
7.32_304.0340m/z	3'-CMP-25			304.034	7.32002		1			x								x	x					x	x			x	x	x	x			x			x		x	x	M-H2O-H	C9H14N3O8P	38.4	0	0.195771	92.2311	0.000621842	0.00540946	-2.19954
7.32_304.0340m/z	3'-CMP-54			304.034	7.32002		1			x								x	x					x	x			x	x	x	x			x			x		x	x	M-H2O-H	C9H14N3O8P	38.4	0	0.0100428	92.2311	0.000621842	0.00540946	-2.19954
7.32_304.0340m/z	5'-CMP 20579			304.034	7.32002		1			x								x	x					x	x			x	x	x	x			x			x		x	x	M-H2O-H	C9H14N3O8P	38.4	0	0.0998116	92.2311	0.000621842	0.00540946	-2.19954
7.32_304.0340m/z	5'-CMP 20580			304.034	7.32002		1			x								x	x					x	x			x	x	x	x			x			x		x	x	M-H2O-H	C9H14N3O8P	38.4	0	0.0998116	92.2311	0.000621842	0.00540946	-2.19954
7.32_304.0340m/z	5'-CMP 20581			304.034	7.32002		1			x								x	x					x	x			x	x	x	x			x			x		x	x	M-H2O-H	C9H14N3O8P	38.4	0	0.0998116	92.2311	0.000621842	0.00540946	-2.19954
7.32_304.0340m/z	5'-CMP 20582			304.034	7.32002		1			x								x	x					x	x			x	x	x	x			x			x		x	x	M-H2O-H	C9H14N3O8P	38.4	0	0.0998116	92.2311	0.000621842	0.00540946	-2.19954
7.32_304.0340m/z	5'-CMP 20583			304.034	7.32002		1			x								x	x					x	x			x	x	x	x			x			x		x	x	M-H2O-H	C9H14N3O8P	38.4	0	0.0998116	92.2311	0.000621842	0.00540946	-2.19954
7.32_304.0340m/z	5'-CMP 20584			304.034	7.32002		1			x								x	x					x	x			x	x	x	x			x			x		x	x	M-H2O-H	C9H14N3O8P	38.4	0	0.0998116	92.2311	0.000621842	0.00540946	-2.19954
7.32_304.0340m/z	CMP-27			304.034	7.32002		1			x								x	x					x	x			x	x	x	x			x			x		x	x	M-H2O-H	C9H14N3O8P	38.4	0	0.0100428	92.2311	0.000621842	0.00540946	-2.19954
7.32_304.0340m/z	CMP-38			304.034	7.32002		1			x								x	x					x	x			x	x	x	x			x			x		x	x	M-H2O-H	C9H14N3O8P	38.4	0	0.195771	92.2311	0.000621842	0.00540946	-2.19954
7.32_304.0340m/z	CYTIDINE 2',3'-CYCLIC MONO-PHOS-PHATE-19			304.034	7.32002		1			x								x	x					x	x			x	x	x	x			x			x		x	x	M-H	C9H12N3O7P	38.5	0	-0.0047327	92.4732	0.000621842	0.00540946	-2.19954
7.32_304.0340m/z	CYTIDINE 2',3'-CYCLIC MONO-PHOS-PHATE-4			304.034	7.32002		1			x								x	x					x	x			x	x	x	x			x			x		x	x	M-H	C9H12N3O7P	38.5	0	0.126397	92.4732	0.000621842	0.00540946	-2.19954
7.32_304.0340m/z	CYTIDINE 2',3'-CYCLIC PHOSPHATE_Amide			304.034	7.32002		1			x								x	x					x	x			x	x	x	x			x			x		x	x	M-H	C9H12N3O7P	38.5	0	0.105744	92.4732	0.000621842	0.00540946	-2.19954
7.32_304.0340m/z	CYTIDINE MONOPHOSPHATE-53			304.034	7.32002		1			x								x	x					x	x			x	x	x	x			x			x		x	x	M-H2O-H	C9H14N3O8P	38.4	0	0.0998116	92.2311	0.000621842	0.00540946	-2.19954
7.32_304.0340m/z	D-GLUCOSAMINE 6-SULFATE-10			304.034	7.32002		1			x								x	x					x	x			x	x	x	x			x			x		x	x	M+FA-H	C6H13NO8S	37.9	0	-1.46985	91.0878	0.000621842	0.00540946	-2.19954
7.32_304.0340m/z	HMDB0001481		N-Sulfo-D-glucosamine	304.034	7.32002		1			x								x	x					x	x			x	x	x	x			x			x		x	x	M+FA-H	C6H13NO8S	37.9	0	-1.34392	91.0878	0.000621842	0.00540946	-2.19954
5.21_261.0960n	HMDB0028814	*	Glutamylasparagine	242.078	5.21373	261.096	1			x														x																	M-H2O-H, M+K-2H	C9H15N3O6	49.8	55.7	-0.439436	93.9393	0.384556	0.319027	-1.05108
5.21_261.0960n	HMDB0028751		Aspartyl-Glutamine	242.078	5.21373	261.096	1			x														x																	M-H2O-H, M+K-2H	C9H15N3O6	49.1	51.9	-0.439436	93.9393	0.384556	0.319027	-1.05108
5.21_261.0960n	HMDB0028767		Aspartyl-Gamma-glutamate	242.078	5.21373	261.096	1			x														x																	M-H2O-H, M+K-2H	C9H15N3O6	48.9	51.1	-0.439436	93.9393	0.384556	0.319027	-1.05108
5.21_261.0960n	HMDB0028730		Asparaginyl-Glutamic acid	242.078	5.21373	261.096	1			x														x																	M-H2O-H, M+K-2H	C9H15N3O6	48.3	48.3	-0.439436	93.9393	0.384556	0.319027	-1.05108
5.21_261.0960n	HMDB0029144		gamma-Glutamylasparagine	242.078	5.21373	261.096	1			x														x																	M-H2O-H, M+K-2H	C9H15N3O6	48	46.6	-0.439436	93.9393	0.384556	0.319027	-1.05108
5.21_261.0960n	HMDB0028793		Glutaminylaspartic acid	242.078	5.21373	261.096	1			x														x																	M-H2O-H, M+K-2H	C9H15N3O6	46.3	38.2	-0.439436	93.9393	0.384556	0.319027	-1.05108
5.21_261.0960n	Asp Ala Gly 4379			242.078	5.21373	261.096	1			x														x																	M-H2O-H, M+K-2H	C9H15N3O6	38.7	0	-0.438621	93.9393	0.384556	0.319027	-1.05108
5.21_261.0960n	Glu Gly Gly 4429			242.078	5.21373	261.096	1			x														x																	M-H2O-H, M+K-2H	C9H15N3O6	38.7	0	-0.438621	93.9393	0.384556	0.319027	-1.05108
5.21_261.0960n	Glu Gly Gly 4430			242.078	5.21373	261.096	1			x														x																	M-H2O-H, M+K-2H	C9H15N3O6	38.7	0	-0.438621	93.9393	0.384556	0.319027	-1.05108
5.21_261.0960n	Glu Gly Gly 4431			242.078	5.21373	261.096	1			x														x																	M-H2O-H, M+K-2H	C9H15N3O6	38.7	0	-0.438621	93.9393	0.384556	0.319027	-1.05108
5.21_261.0960n	Gly Glu Gly 3174			242.078	5.21373	261.096	1			x														x																	M-H2O-H, M+K-2H	C9H15N3O6	38.7	0	-0.438621	93.9393	0.384556	0.319027	-1.05108
5.21_261.0960n	Gly Glu Gly 3175			242.078	5.21373	261.096	1			x														x																	M-H2O-H, M+K-2H	C9H15N3O6	38.7	0	-0.438621	93.9393	0.384556	0.319027	-1.05108
5.21_261.0960n	Gly Glu Gly 3176			242.078	5.21373	261.096	1			x														x																	M-H2O-H, M+K-2H	C9H15N3O6	38.7	0	-0.438621	93.9393	0.384556	0.319027	-1.05108
5.21_261.0960n	Gly Gly Glu 13783			242.078	5.21373	261.096	1			x														x																	M-H2O-H, M+K-2H	C9H15N3O6	38.7	0	-0.438621	93.9393	0.384556	0.319027	-1.05108
5.21_261.0960n	Gly Gly Glu 13784			242.078	5.21373	261.096	1			x														x																	M-H2O-H, M+K-2H	C9H15N3O6	38.7	0	-0.438621	93.9393	0.384556	0.319027	-1.05108
5.21_261.0960n	Gly Gly Glu 13785			242.078	5.21373	261.096	1			x														x																	M-H2O-H, M+K-2H	C9H15N3O6	38.7	0	-0.438621	93.9393	0.384556	0.319027	-1.05108
7.72_230.1144m/z	HMDB0029122	*	Valyl-Asparagine	230.114	7.71852		1			x								x	x					x				x		x				x							M-H	C9H17N3O4	52.4	67.5	-1.11969	96.0049	0.012221	0.0508585	-1.73669
7.72_230.1144m/z	HMDB0028744		Asparaginyl-Valine	230.114	7.71852		1			x								x	x					x				x		x				x							M-H	C9H17N3O4	50.7	58.8	-1.11969	96.0049	0.012221	0.0508585	-1.73669
7.72_230.1144m/z	Asn Val 19953			230.114	7.71852		1			x								x	x					x				x		x				x							M-H	C9H17N3O4	38.9	0	-1.11952	96.0049	0.012221	0.0508585	-1.73669
7.72_230.1144m/z	Asn Val 19954			230.114	7.71852		1			x								x	x					x				x		x				x							M-H	C9H17N3O4	38.9	0	-1.11952	96.0049	0.012221	0.0508585	-1.73669
7.72_230.1144m/z	Asn Val 19955			230.114	7.71852		1			x								x	x					x				x		x				x							M-H	C9H17N3O4	38.9	0	-1.11952	96.0049	0.012221	0.0508585	-1.73669
4.99_215.1397m/z	HMDB0029140	*	Valyl-Valine	215.14	4.98602		1			x								x	x			x			x	x			x	x	x			x						x	M-H	C10H20N2O3	37.6	0	-1.71574	89.9119	0.0111877	0.0479928	-5.09053
4.99_215.1397m/z	Val Val 20081			215.14	4.98602		1			x								x	x			x			x	x			x	x	x			x						x	M-H	C10H20N2O3	37.6	0	-1.71801	89.9119	0.0111877	0.0479928	-5.09053
4.99_215.1397m/z	Val Val 20082			215.14	4.98602		1			x								x	x			x			x	x			x	x	x			x						x	M-H	C10H20N2O3	37.6	0	-1.71801	89.9119	0.0111877	0.0479928	-5.09053
4.99_215.1397m/z	Val Val 20083			215.14	4.98602		1			x								x	x			x			x	x			x	x	x			x						x	M-H	C10H20N2O3	37.6	0	-1.71801	89.9119	0.0111877	0.0479928	-5.09053
4.81_392.1232m/z	HMDB0029207	*	lysoPC(6:0)	392.123	4.81087		1			x				x	x				x	x	x				x	x						x			x						M+K-2H	C14H30NO7P	35.9	0	-3.92497	83.9896	0.520371	0.373043	-1.75995
4.81_392.1232m/z	HMDB0014415		Isradipine	392.123	4.81087		1			x				x	x				x	x	x				x	x						x			x						M+Na-2H	C19H21N3O5	35.6	0	1.1087	79.4843	0.520371	0.373043	-1.75995
4.81_392.1232m/z	Isradipine 16200			392.123	4.81087		1			x				x	x				x	x	x				x	x						x			x						M+Na-2H	C19H21N3O5	35.6	0	1.10812	79.4843	0.520371	0.373043	-1.75995
4.81_392.1232m/z	Isradipine 16201			392.123	4.81087		1			x				x	x				x	x	x				x	x						x			x						M+Na-2H	C19H21N3O5	35.6	0	1.10812	79.4843	0.520371	0.373043	-1.75995
4.81_392.1232m/z	Isradipine 16202			392.123	4.81087		1			x				x	x				x	x	x				x	x						x			x						M+Na-2H	C19H21N3O5	35.6	0	1.10812	79.4843	0.520371	0.373043	-1.75995
4.81_392.1232m/z	Isradipine 16968			392.123	4.81087		1			x				x	x				x	x	x				x	x						x			x						M+Na-2H	C19H21N3O5	35.6	0	1.10812	79.4843	0.520371	0.373043	-1.75995
4.81_392.1232m/z	Isradipine 16969			392.123	4.81087		1			x				x	x				x	x	x				x	x						x			x						M+Na-2H	C19H21N3O5	35.6	0	1.10812	79.4843	0.520371	0.373043	-1.75995
4.81_392.1232m/z	Isradipine 16970			392.123	4.81087		1			x				x	x				x	x	x				x	x						x			x						M+Na-2H	C19H21N3O5	35.6	0	1.10812	79.4843	0.520371	0.373043	-1.75995
4.81_392.1232m/z	Trp-Abu-OH 1190			392.123	4.81087		1			x				x	x				x	x	x				x	x						x			x						M-H2O-H	C21H21N3O6	34.4	0	-4.84936	77.6141	0.520371	0.373043	-1.75995
4.81_392.1232m/z	Trp-Abu-OH 1191			392.123	4.81087		1			x				x	x				x	x	x				x	x						x			x						M-H2O-H	C21H21N3O6	34.4	0	-4.84936	77.6141	0.520371	0.373043	-1.75995
4.81_392.1232m/z	Trp-Abu-OH 1192			392.123	4.81087		1			x				x	x				x	x	x				x	x						x			x						M-H2O-H	C21H21N3O6	34.4	0	-4.84936	77.6141	0.520371	0.373043	-1.75995
4.81_392.1232m/z	Trp-Abu-OH 15565			392.123	4.81087		1			x				x	x				x	x	x				x	x						x			x						M-H2O-H	C21H21N3O6	34.4	0	-4.84936	77.6141	0.520371	0.373043	-1.75995
4.81_392.1232m/z	Trp-Abu-OH 15566			392.123	4.81087		1			x				x	x				x	x	x				x	x						x			x						M-H2O-H	C21H21N3O6	34.4	0	-4.84936	77.6141	0.520371	0.373043	-1.75995
4.81_392.1232m/z	Trp-Abu-OH 15567			392.123	4.81087		1			x				x	x				x	x	x				x	x						x			x						M-H2O-H	C21H21N3O6	34.4	0	-4.84936	77.6141	0.520371	0.373043	-1.75995
4.81_392.1232m/z	Val-Trp-OH 459			392.123	4.81087		1			x				x	x				x	x	x				x	x						x			x						M-H2O-H	C21H21N3O6	34.4	0	-4.84936	77.6141	0.520371	0.373043	-1.75995
4.81_392.1232m/z	Val-Trp-OH 460			392.123	4.81087		1			x				x	x				x	x	x				x	x						x			x						M-H2O-H	C21H21N3O6	34.4	0	-4.84936	77.6141	0.520371	0.373043	-1.75995
4.81_392.1232m/z	Val-Trp-OH 461			392.123	4.81087		1			x				x	x				x	x	x				x	x						x			x						M-H2O-H	C21H21N3O6	34.4	0	-4.84936	77.6141	0.520371	0.373043	-1.75995
4.81_392.1232m/z	Val-Trp-OH 758			392.123	4.81087		1			x				x	x				x	x	x				x	x						x			x						M-H2O-H	C21H21N3O6	34.4	0	-4.84936	77.6141	0.520371	0.373043	-1.75995
4.81_392.1232m/z	Val-Trp-OH 759			392.123	4.81087		1			x				x	x				x	x	x				x	x						x			x						M-H2O-H	C21H21N3O6	34.4	0	-4.84936	77.6141	0.520371	0.373043	-1.75995
4.81_392.1232m/z	Val-Trp-OH 760			392.123	4.81087		1			x				x	x				x	x	x				x	x						x			x						M-H2O-H	C21H21N3O6	34.4	0	-4.84936	77.6141	0.520371	0.373043	-1.75995
1.19_421.2269m/z	HMDB0032386	*	2-Methylacetophenone	421.227	1.18507		1			x								x	x					x	x			x	x	x	x			x			x		x	x	M-H	C20H38O7S	40.4	9.49	0.85778	93.7091	0.000121967	0.00141909	-3.64988
1.19_421.2269m/z	Oleoyl Oxazolopyridine 19705			421.227	1.18507		1			x								x	x					x	x			x	x	x	x			x			x		x	x	M+K-2H	C24H36N2O2	38.5	0	1.63186	94.6118	0.000121967	0.00141909	-3.64988
1.19_421.2269m/z	Oleoyl Oxazolopyridine 19706			421.227	1.18507		1			x								x	x					x	x			x	x	x	x			x			x		x	x	M+K-2H	C24H36N2O2	38.5	0	1.63186	94.6118	0.000121967	0.00141909	-3.64988
1.19_421.2269m/z	Oleoyl Oxazolopyridine 19707			421.227	1.18507		1			x								x	x					x	x			x	x	x	x			x			x		x	x	M+K-2H	C24H36N2O2	38.5	0	1.63186	94.6118	0.000121967	0.00141909	-3.64988
1.19_421.2269m/z	Oleoyl Oxazolopyridine 19708			421.227	1.18507		1			x								x	x					x	x			x	x	x	x			x			x		x	x	M+K-2H	C24H36N2O2	38.5	0	1.63186	94.6118	0.000121967	0.00141909	-3.64988
1.19_421.2269m/z	Oleoyl Oxazolopyridine 19709			421.227	1.18507		1			x								x	x					x	x			x	x	x	x			x			x		x	x	M+K-2H	C24H36N2O2	38.5	0	1.63186	94.6118	0.000121967	0.00141909	-3.64988
1.19_421.2269m/z	Oleoyl Oxazolopyridine 19710			421.227	1.18507		1			x								x	x					x	x			x	x	x	x			x			x		x	x	M+K-2H	C24H36N2O2	38.5	0	1.63186	94.6118	0.000121967	0.00141909	-3.64988
4.72_147.0292m/z	HMDB0059655	*	2-Hydroxyglutarate	147.029	4.72328		1			x				x				x	x	x				x		x				x				x							M-H	C5H8O5	37.8	0	-4.59205	94.1885	0.00301159	0.0178928	-1.80061
4.72_147.0292m/z	(S)-Citramalic acid 26470			147.029	4.72328		1			x				x				x	x	x				x		x				x				x							M-H	C5H8O5	37.8	0	-4.58966	94.1885	0.00301159	0.0178928	-1.80061
4.72_147.0292m/z	(S)-Citramalic acid 26471			147.029	4.72328		1			x				x				x	x	x				x		x				x				x							M-H	C5H8O5	37.8	0	-4.58966	94.1885	0.00301159	0.0178928	-1.80061
4.72_147.0292m/z	(S)-Citramalic acid 26472			147.029	4.72328		1			x				x				x	x	x				x		x				x				x							M-H	C5H8O5	37.8	0	-4.58966	94.1885	0.00301159	0.0178928	-1.80061
4.72_147.0292m/z	(S)-Citramalic acid 26473			147.029	4.72328		1			x				x				x	x	x				x		x				x				x							M-H	C5H8O5	37.8	0	-4.58966	94.1885	0.00301159	0.0178928	-1.80061
4.72_147.0292m/z	(S)-Citramalic acid 26474			147.029	4.72328		1			x				x				x	x	x				x		x				x				x							M-H	C5H8O5	37.8	0	-4.58966	94.1885	0.00301159	0.0178928	-1.80061
4.72_147.0292m/z	(S)-Citramalic acid 26475			147.029	4.72328		1			x				x				x	x	x				x		x				x				x							M-H	C5H8O5	37.8	0	-4.58966	94.1885	0.00301159	0.0178928	-1.80061
4.72_147.0292m/z	5-Aminoimidazole-4-carboxamide 6039			147.029	4.72328		1			x				x				x	x	x				x		x				x				x							M+Na-2H	C4H6N4O	38.2	0	3.08049	94.7226	0.00301159	0.0178928	-1.80061
4.72_147.0292m/z	5-Aminoimidazole-4-carboxamide 6040			147.029	4.72328		1			x				x				x	x	x				x		x				x				x							M+Na-2H	C4H6N4O	38.2	0	3.08049	94.7226	0.00301159	0.0178928	-1.80061
4.72_147.0292m/z	5-Aminoimidazole-4-carboxamide 6041			147.029	4.72328		1			x				x				x	x	x				x		x				x				x							M+Na-2H	C4H6N4O	38.2	0	3.08049	94.7226	0.00301159	0.0178928	-1.80061
4.72_147.0292m/z	5-Aminoimidazole-4-carboxamide 6042			147.029	4.72328		1			x				x				x	x	x				x		x				x				x							M+Na-2H	C4H6N4O	38.2	0	3.08049	94.7226	0.00301159	0.0178928	-1.80061
4.72_147.0292m/z	5-Aminoimidazole-4-carboxamide 6043			147.029	4.72328		1			x				x				x	x	x				x		x				x				x							M+Na-2H	C4H6N4O	38.2	0	3.08049	94.7226	0.00301159	0.0178928	-1.80061
4.72_147.0292m/z	5-Aminoimidazole-4-carboxamide 6044			147.029	4.72328		1			x				x				x	x	x				x		x				x				x							M+Na-2H	C4H6N4O	38.2	0	3.08049	94.7226	0.00301159	0.0178928	-1.80061
4.72_147.0292m/z	D-Ribonolactone 26664			147.029	4.72328		1			x				x				x	x	x				x		x				x				x							M-H	C5H8O5	37.8	0	-4.58966	94.1885	0.00301159	0.0178928	-1.80061
4.72_147.0292m/z	D-Ribonolactone 26665			147.029	4.72328		1			x				x				x	x	x				x		x				x				x							M-H	C5H8O5	37.8	0	-4.58966	94.1885	0.00301159	0.0178928	-1.80061
4.72_147.0292m/z	D-Ribonolactone 26666			147.029	4.72328		1			x				x				x	x	x				x		x				x				x							M-H	C5H8O5	37.8	0	-4.58966	94.1885	0.00301159	0.0178928	-1.80061
4.72_147.0292m/z	D-Ribonolactone 31209			147.029	4.72328		1			x				x				x	x	x				x		x				x				x							M-H	C5H8O5	37.8	0	-4.58966	94.1885	0.00301159	0.0178928	-1.80061
4.72_147.0292m/z	D-Ribonolactone 31210			147.029	4.72328		1			x				x				x	x	x				x		x				x				x							M-H	C5H8O5	37.8	0	-4.58966	94.1885	0.00301159	0.0178928	-1.80061
4.72_147.0292m/z	HMDB0000426		Citramalic acid	147.029	4.72328		1			x				x				x	x	x				x		x				x				x							M-H	C5H8O5	37.8	0	-4.59205	94.1885	0.00301159	0.0178928	-1.80061
4.72_147.0292m/z	HMDB0000428		3-Hydroxyglutaric acid	147.029	4.72328		1			x				x				x	x	x				x		x				x				x							M-H	C5H8O5	37.8	0	-4.59205	94.1885	0.00301159	0.0178928	-1.80061
4.72_147.0292m/z	HMDB0000539		Arabinonic acid	147.029	4.72328		1			x				x				x	x	x				x		x				x				x							M-H2O-H	C5H10O6	37.8	0	-4.09394	93.951	0.00301159	0.0178928	-1.80061
4.72_147.0292m/z	HMDB0000606		D-2-Hydroxyglutaric acid	147.029	4.72328		1			x				x				x	x	x				x		x				x				x							M-H	C5H8O5	37.8	0	-4.59205	94.1885	0.00301159	0.0178928	-1.80061
4.72_147.0292m/z	HMDB0000694		L-2-Hydroxyglutaric acid	147.029	4.72328		1			x				x				x	x	x				x		x				x				x							M-H	C5H8O5	37.8	0	-4.59205	94.1885	0.00301159	0.0178928	-1.80061
4.72_147.0292m/z	HMDB0000867		Ribonic acid	147.029	4.72328		1			x				x				x	x	x				x		x				x				x							M-H2O-H	C5H10O6	37.8	0	-4.09394	93.951	0.00301159	0.0178928	-1.80061
4.72_147.0292m/z	HMDB0001900		Ribonolactone	147.029	4.72328		1			x				x				x	x	x				x		x				x				x							M-H	C5H8O5	37.8	0	-4.59205	94.1885	0.00301159	0.0178928	-1.80061
4.72_147.0292m/z	HMDB0002128		2,4-Diamino-6-hydroxypyrimidine	147.029	4.72328		1			x				x				x	x	x				x		x				x				x							M+Na-2H	C4H6N4O	38.2	0	3.08182	94.7226	0.00301159	0.0178928	-1.80061
4.72_147.0292m/z	HMDB0003192		5-Aminoimidazole-4-carboxamide	147.029	4.72328		1			x				x				x	x	x				x		x				x				x							M+Na-2H	C4H6N4O	38.2	0	3.08182	94.7226	0.00301159	0.0178928	-1.80061
4.72_147.0292m/z	HMDB0011676		D-Xylono-1,5-lactone	147.029	4.72328		1			x				x				x	x	x				x		x				x				x							M-H	C5H8O5	37.8	0	-4.59205	94.1885	0.00301159	0.0178928	-1.80061
4.72_147.0292m/z	HMDB0059750		2,3,4,5-Tetrahydroxypentanoic acid	147.029	4.72328		1			x				x				x	x	x				x		x				x				x							M-H2O-H	C5H10O6	37.8	0	-4.09394	93.951	0.00301159	0.0178928	-1.80061
4.72_147.0292m/z	HMDB0060255		L-Lyxonate	147.029	4.72328		1			x				x				x	x	x				x		x				x				x							M-H2O-H	C5H10O6	37.8	0	-4.09394	93.951	0.00301159	0.0178928	-1.80061
4.72_147.0292m/z	HMDB0060256		L-Xylonate	147.029	4.72328		1			x				x				x	x	x				x		x				x				x							M-H2O-H	C5H10O6	37.8	0	-4.09394	93.951	0.00301159	0.0178928	-1.80061
4.72_147.0292m/z	HMDB0062739		3-methylmalate(2-)	147.029	4.72328		1			x				x				x	x	x				x		x				x				x							M-H	C5H8O5	37.8	0	-4.59205	94.1885	0.00301159	0.0178928	-1.80061
2.24_133.9910m/z	HMDB0060179	*	3-Sulfinato-L-alaninate	133.991	2.24478		1			x																															M-H2O-H	C3H7NO4S	37.1	0	-4.57146	90.6755	0.107127	0.189212	1.62572
2.24_133.9910m/z	3-SULFINO-L-ALANINE-51			133.991	2.24478		1			x																															M-H2O-H	C3H7NO4S	37.1	0	-4.57991	90.6755	0.107127	0.189212	1.62572
2.24_133.9910m/z	3-SULFINO-L-ALANINE-8			133.991	2.24478		1			x																															M-H2O-H	C3H7NO4S	37	0	-4.84133	90.6755	0.107127	0.189212	1.62572
6.29_305.0181m/z	HMDB0060282	*	3'-UMP	305.018	6.29097		1			x				x												x		x													M-H2O-H	C9H13N2O9P	46.1	34.3	0.243884	96.628	0.746632	0.44972	-1.03292
6.29_305.0181m/z	HMDB0000288		Uridine 5'-monophosphate	305.018	6.29097		1			x				x												x		x													M-H2O-H	C9H13N2O9P	46.1	34.3	0.243884	96.628	0.746632	0.44972	-1.03292
6.29_305.0181m/z	HMDB0011641		Uridine 2'-phosphate	305.018	6.29097		1			x				x												x		x													M-H2O-H	C9H13N2O9P	46.1	34.3	0.243884	96.628	0.746632	0.44972	-1.03292
6.29_305.0181m/z	HMDB0001271		Pseudouridine 5'-phosphate	305.018	6.29097		1			x				x												x		x													M-H2O-H	C9H13N2O9P	46.1	34.2	0.243884	96.628	0.746632	0.44972	-1.03292
6.29_305.0181m/z	HMDB0011640		Uridine 2',3'-cyclic phosphate	305.018	6.29097		1			x				x												x		x													M-H	C9H11N2O8P	46.2	34.2	0.258223	96.8814	0.746632	0.44972	-1.03292
6.29_305.0181m/z	Abu-Gly-OH 150			305.018	6.29097		1			x				x												x		x													M+K-2H	C11H12N2O6	39	0	-0.136832	95.2665	0.746632	0.44972	-1.03292
6.29_305.0181m/z	Abu-Gly-OH 151			305.018	6.29097		1			x				x												x		x													M+K-2H	C11H12N2O6	39	0	-0.136832	95.2665	0.746632	0.44972	-1.03292
6.29_305.0181m/z	Abu-Gly-OH 152			305.018	6.29097		1			x				x												x		x													M+K-2H	C11H12N2O6	39	0	-0.136832	95.2665	0.746632	0.44972	-1.03292
6.29_305.0181m/z	Abu-Gly-OH 471			305.018	6.29097		1			x				x												x		x													M+K-2H	C11H12N2O6	39	0	-0.136832	95.2665	0.746632	0.44972	-1.03292
6.29_305.0181m/z	Abu-Gly-OH 472			305.018	6.29097		1			x				x												x		x													M+K-2H	C11H12N2O6	39	0	-0.136832	95.2665	0.746632	0.44972	-1.03292
6.29_305.0181m/z	Ala-Ala-OH 168			305.018	6.29097		1			x				x												x		x													M+K-2H	C11H12N2O6	39	0	-0.136832	95.2665	0.746632	0.44972	-1.03292
6.29_305.0181m/z	Ala-Ala-OH 169			305.018	6.29097		1			x				x												x		x													M+K-2H	C11H12N2O6	39	0	-0.136832	95.2665	0.746632	0.44972	-1.03292
6.29_305.0181m/z	Ala-Ala-OH 170			305.018	6.29097		1			x				x												x		x													M+K-2H	C11H12N2O6	39	0	-0.136832	95.2665	0.746632	0.44972	-1.03292
6.29_305.0181m/z	Ala-Ala-OH 482			305.018	6.29097		1			x				x												x		x													M+K-2H	C11H12N2O6	39	0	-0.136832	95.2665	0.746632	0.44972	-1.03292
6.29_305.0181m/z	Ala-Ala-OH 483			305.018	6.29097		1			x				x												x		x													M+K-2H	C11H12N2O6	39	0	-0.136832	95.2665	0.746632	0.44972	-1.03292
6.29_305.0181m/z	Ala-Ala-OH 484			305.018	6.29097		1			x				x												x		x													M+K-2H	C11H12N2O6	39	0	-0.136832	95.2665	0.746632	0.44972	-1.03292
6.29_305.0181m/z	HMDB0125613		{[2,3,4-trihydroxy-5-(hydroxymethyl)oxolan-2-yl]methoxy}sulfonic acid	305.018	6.29097		1			x				x												x		x													M+FA-H	C6H12O9S	38.4	0	-1.15872	93.4423	0.746632	0.44972	-1.03292
6.29_305.0181m/z	HMDB0125614		{[3,4,5-trihydroxy-5-(hydroxymethyl)oxolan-2-yl]methoxy}sulfonic acid	305.018	6.29097		1			x				x												x		x													M+FA-H	C6H12O9S	38.4	0	-1.15872	93.4423	0.746632	0.44972	-1.03292
6.29_305.0181m/z	HMDB0125615		[4,5-dihydroxy-2,5-bis(hydroxymethyl)oxolan-3-yl]oxidanesulfonic acid	305.018	6.29097		1			x				x												x		x													M+FA-H	C6H12O9S	38.4	0	-1.15872	93.4423	0.746632	0.44972	-1.03292
6.29_305.0181m/z	HMDB0125616		[2,4-dihydroxy-2,5-bis(hydroxymethyl)oxolan-3-yl]oxidanesulfonic acid	305.018	6.29097		1			x				x												x		x													M+FA-H	C6H12O9S	38.4	0	-1.15872	93.4423	0.746632	0.44972	-1.03292
6.29_305.0181m/z	Uridine monophosphate (UMP) 16764			305.018	6.29097		1			x				x												x		x													M-H2O-H	C9H13N2O9P	39.3	0	0.24275	96.628	0.746632	0.44972	-1.03292
6.29_305.0181m/z	Uridine monophosphate (UMP) 16765			305.018	6.29097		1			x				x												x		x													M-H2O-H	C9H13N2O9P	39.3	0	0.24275	96.628	0.746632	0.44972	-1.03292
6.29_305.0181m/z	Uridine monophosphate (UMP) 16766			305.018	6.29097		1			x				x												x		x													M-H2O-H	C9H13N2O9P	39.3	0	0.24275	96.628	0.746632	0.44972	-1.03292
6.29_305.0181m/z	Uridine monophosphate (UMP) 28088			305.018	6.29097		1			x				x												x		x													M-H2O-H	C9H13N2O9P	39.3	0	0.24275	96.628	0.746632	0.44972	-1.03292
6.29_305.0181m/z	Uridine monophosphate (UMP) 28089			305.018	6.29097		1			x				x												x		x													M-H2O-H	C9H13N2O9P	39.3	0	0.24275	96.628	0.746632	0.44972	-1.03292
6.29_305.0181m/z	Uridine monophosphate (UMP) 28090			305.018	6.29097		1			x				x												x		x													M-H2O-H	C9H13N2O9P	39.3	0	0.24275	96.628	0.746632	0.44972	-1.03292
6.29_305.0181m/z	URIDINE-5-MONOPHOSPHATE-108			305.018	6.29097		1			x				x												x		x													M-H2O-H	C9H13N2O9P	39.3	0	0.202631	96.628	0.746632	0.44972	-1.03292
6.29_305.0181m/z	URIDINE-5-MONOPHOSPHATE-69			305.018	6.29097		1			x				x												x		x													M-H2O-H	C9H13N2O9P	39.2	0	0.387796	96.628	0.746632	0.44972	-1.03292
6.29_305.0181m/z	URIDINE-5-MONOPHOSPHATE-Na			305.018	6.29097		1			x				x												x		x													M-H2O-H	C9H13N2O9P	39.2	0	0.387796	96.628	0.746632	0.44972	-1.03292
1.89_203.1154n	HMDB0062176	*	N-lactoyl-Leucine	202.108	1.89445	203.115	1			x				x				x	x	x				x	x			x	x	x	x			x			x		x	x	M-H, 2M-H	C9H17NO4	50.4	63.1	-1.80212	90.8231	7.41e-08	2.87e-06	4.56131
1.89_203.1154n	HMDB0000201		L-Acetylcarnitine	202.108	1.89445	203.115	1			x				x				x	x	x				x	x			x	x	x	x			x			x		x	x	M-H, 2M-H	C9H17NO4	43.5	28.7	-1.80212	90.8231	7.41e-08	2.87e-06	4.56131
1.89_203.1154n	ACETYLCARNITINE-20			202.108	1.89445	203.115	1			x				x				x	x	x				x	x			x	x	x	x			x			x		x	x	M-H, 2M-H	C9H17NO4	37.7	0.0247	-2.00876	90.8231	7.41e-08	2.87e-06	4.56131
1.89_203.1154n	ACETYLCARNITINE_Amide			202.108	1.89445	203.115	1			x				x				x	x	x				x	x			x	x	x	x			x			x		x	x	M-H, 2M-H	C9H17NO4	37.7	0	-1.76259	90.8231	7.41e-08	2.87e-06	4.56131
1.89_203.1154n	ACETYLCARNITINE-01			202.108	1.89445	203.115	1			x				x				x	x	x				x	x			x	x	x	x			x			x		x	x	M-H, 2M-H	C9H17NO4	37.7	0	-1.76259	90.8231	7.41e-08	2.87e-06	4.56131
1.89_203.1154n	ACETYLCARNITINE-2			202.108	1.89445	203.115	1			x				x				x	x	x				x	x			x	x	x	x			x			x		x	x	M-H, 2M-H	C9H17NO4	37.7	0	-2.00876	90.8231	7.41e-08	2.87e-06	4.56131
1.85_204.0695m/z	HMDB0094704	*	N-Propionylmethionine	204.07	1.84628		1			x								x	x					x	x			x	x	x	x			x			x		x	x	M-H	C8H15NO3S	45.8	38.9	-2.13979	92.7318	1.82e-06	4.45e-05	6.57476
8.23_171.0059m/z	HMDB0000126	*	Glycerol 3-phosphate	171.006	8.23085		1				x					x		x	x					x	x			x	x	x	x			x			x		x	x	M-H	C3H9O6P	43.3	22.7	-3.02766	97.5027	3.47e-07	1.09e-05	125.212
8.23_171.0059m/z	Glycerol 2-phosphate 26073			171.006	8.23085		1				x					x		x	x					x	x			x	x	x	x			x			x		x	x	M-H	C3H9O6P	50.6	58.9	-3.02978	97.5027	3.47e-07	1.09e-05	125.212
8.23_171.0059m/z	Glycerol 2-phosphate 26074			171.006	8.23085		1				x					x		x	x					x	x			x	x	x	x			x			x		x	x	M-H	C3H9O6P	50.5	58.8	-3.02978	97.5027	3.47e-07	1.09e-05	125.212
8.23_171.0059m/z	SN-GLYCEROL 3-PHOSPHATE-103			171.006	8.23085		1				x					x		x	x					x	x			x	x	x	x			x			x		x	x	M-H	C3H9O6P	49.9	55.7	-3.17512	97.5027	3.47e-07	1.09e-05	125.212
8.23_171.0059m/z	Glycerol 2-phosphate 26075			171.006	8.23085		1				x					x		x	x					x	x			x	x	x	x			x			x		x	x	M-H	C3H9O6P	49.8	55.1	-3.02978	97.5027	3.47e-07	1.09e-05	125.212
8.23_171.0059m/z	GLYCEROL 2-PHOSPHATE-88			171.006	8.23085		1				x					x		x	x					x	x			x	x	x	x			x			x		x	x	M-H	C3H9O6P	49	51.1	-3.00071	97.5027	3.47e-07	1.09e-05	125.212
8.23_171.0059m/z	HMDB0001292		1-Deoxy-D-xylulose	171.006	8.23085		1				x					x		x	x					x	x			x	x	x	x			x			x		x	x	M+K-2H	C5H10O4	42.7	23.4	-4.7488	95.8815	3.47e-07	1.09e-05	125.212
8.23_171.0059m/z	HMDB0003224		Deoxyribose	171.006	8.23085		1				x					x		x	x					x	x			x	x	x	x			x			x		x	x	M+K-2H	C5H10O4	42.7	23.3	-4.7488	95.8815	3.47e-07	1.09e-05	125.212
8.23_171.0059m/z	HMDB0002520		Beta-Glycerophosphoric acid	171.006	8.23085		1				x					x		x	x					x	x			x	x	x	x			x			x		x	x	M-H	C3H9O6P	43.3	22.7	-3.02766	97.5027	3.47e-07	1.09e-05	125.212
8.23_171.0059m/z	HMDB0012485		(R)-glycerol 1-acetate	171.006	8.23085		1				x					x		x	x					x	x			x	x	x	x			x			x		x	x	M+K-2H	C5H10O4	42.6	22.4	-4.7488	95.8815	3.47e-07	1.09e-05	125.212
8.23_171.0059m/z	HMDB0012228		Ethylphosphate	171.006	8.23085		1				x					x		x	x					x	x			x	x	x	x			x			x		x	x	M+FA-H	C2H7O4P	40.4	7.57	-4.13305	99.0338	3.47e-07	1.09e-05	125.212
8.23_171.0059m/z	HMDB0031515		(E)-8-Hydroxy-2-octene-4,6-diynoic acid	171.006	8.23085		1				x					x		x	x					x	x			x	x	x	x			x			x		x	x	M+Na-2H	C8H6O3	39.2	6.89	-3.22909	93.116	3.47e-07	1.09e-05	125.212
8.23_171.0059m/z	HMDB0127615		3-hydroxy-2-(hydroxymethyl)-2-methylpropanoic acid	171.006	8.23085		1				x					x		x	x					x	x			x	x	x	x			x			x		x	x	M+K-2H	C5H10O4	38.6	2.51	-4.7488	95.8815	3.47e-07	1.09e-05	125.212
8.23_171.0059m/z	HMDB0000421		2,3-Dihydroxyvaleric acid	171.006	8.23085		1				x					x		x	x					x	x			x	x	x	x			x			x		x	x	M+K-2H	C5H10O4	38.5	2.03	-4.7488	95.8815	3.47e-07	1.09e-05	125.212
8.23_171.0059m/z	HMDB0012141		(R)-2,3-Dihydroxy-isovalerate	171.006	8.23085		1				x					x		x	x					x	x			x	x	x	x			x			x		x	x	M+K-2H	C5H10O4	38.5	2.03	-4.7488	95.8815	3.47e-07	1.09e-05	125.212
8.23_171.0059m/z	HMDB0029576		2,3-Dihydroxy-2-methylbutanoic acid	171.006	8.23085		1				x					x		x	x					x	x			x	x	x	x			x			x		x	x	M+K-2H	C5H10O4	38.5	2.03	-4.7488	95.8815	3.47e-07	1.09e-05	125.212
8.23_171.0059m/z	HMDB0032598		4-Hydroxyphthalide	171.006	8.23085		1				x					x		x	x					x	x			x	x	x	x			x			x		x	x	M+Na-2H	C8H6O3	38.3	2.03	-3.22909	93.116	3.47e-07	1.09e-05	125.212
8.23_171.0059m/z	HMDB0001587		Phenylglyoxylic acid	171.006	8.23085		1				x					x		x	x					x	x			x	x	x	x			x			x		x	x	M+Na-2H	C8H6O3	38.2	1.8	-3.22909	93.116	3.47e-07	1.09e-05	125.212
8.23_171.0059m/z	HMDB0061734		Dimethylphosphate	171.006	8.23085		1				x					x		x	x					x	x			x	x	x	x			x			x		x	x	M+FA-H	C2H7O4P	39.2	1.61	-4.13305	99.0338	3.47e-07	1.09e-05	125.212
8.23_171.0059m/z	1-Deoxy-D-xylulose 31366			171.006	8.23085		1				x					x		x	x					x	x			x	x	x	x			x			x		x	x	M+K-2H	C5H10O4	38.1	0	-4.7503	95.8815	3.47e-07	1.09e-05	125.212
8.23_171.0059m/z	DEOXYRIBOSE_Amide			171.006	8.23085		1				x					x		x	x					x	x			x	x	x	x			x			x		x	x	M+K-2H	C5H10O4	38.1	0	-4.74881	95.8815	3.47e-07	1.09e-05	125.212
8.23_171.0059m/z	DEOXYRIBOSE-01			171.006	8.23085		1				x					x		x	x					x	x			x	x	x	x			x			x		x	x	M+K-2H	C5H10O4	38.1	0	-4.74881	95.8815	3.47e-07	1.09e-05	125.212
8.23_171.0059m/z	GLYCEROL 2-PHOSPHATE-34			171.006	8.23085		1				x					x		x	x					x	x			x	x	x	x			x			x		x	x	M-H	C3H9O6P	38.7	0	-3.29139	97.5027	3.47e-07	1.09e-05	125.212
8.23_171.0059m/z	HMDB0032612		3,4-Methylenedioxybenzaldehyde	171.006	8.23085		1				x					x		x	x					x	x			x	x	x	x			x			x		x	x	M+Na-2H	C8H6O3	37.9	0	-3.22909	93.116	3.47e-07	1.09e-05	125.212
8.23_171.0059m/z	HMDB0040528		1,4-Benzodioxin-2(3H)-one	171.006	8.23085		1				x					x		x	x					x	x			x	x	x	x			x			x		x	x	M+Na-2H	C8H6O3	37.9	0	-3.22909	93.116	3.47e-07	1.09e-05	125.212
8.23_171.0059m/z	SN-GLYCEROL 3-PHOSPHATE-1			171.006	8.23085		1				x					x		x	x					x	x			x	x	x	x			x			x		x	x	M-H	C3H9O6P	38.7	0	-3.29139	97.5027	3.47e-07	1.09e-05	125.212
1.19_311.2018m/z	HMDB0000374	*	17-Hydroxyprogesterone	311.202	1.18507		1				x		x		x		x			x	x	x	x						x		x				x	x					M-H2O-H	C21H30O3	38.6	0	0.31351	93.2712	0.460209	0.348577	-3.4626
1.19_311.2018m/z	17-Hydroxyprogesterone 24801			311.202	1.18507		1				x		x		x		x			x	x	x	x						x		x				x	x					M-H2O-H	C21H30O3	38.6	0	0.312967	93.2712	0.460209	0.348577	-3.4626
1.19_311.2018m/z	17-Hydroxyprogesterone 24802			311.202	1.18507		1				x		x		x		x			x	x	x	x						x		x				x	x					M-H2O-H	C21H30O3	38.6	0	0.312967	93.2712	0.460209	0.348577	-3.4626
1.19_311.2018m/z	17-Hydroxyprogesterone 24803			311.202	1.18507		1				x		x		x		x			x	x	x	x						x		x				x	x					M-H2O-H	C21H30O3	38.6	0	0.312967	93.2712	0.460209	0.348577	-3.4626
1.19_311.2018m/z	17-Hydroxyprogesterone 31551			311.202	1.18507		1				x		x		x		x			x	x	x	x						x		x				x	x					M-H2O-H	C21H30O3	38.6	0	0.312967	93.2712	0.460209	0.348577	-3.4626
1.19_311.2018m/z	17-Hydroxyprogesterone 31552			311.202	1.18507		1				x		x		x		x			x	x	x	x						x		x				x	x					M-H2O-H	C21H30O3	38.6	0	0.312967	93.2712	0.460209	0.348577	-3.4626
1.19_311.2018m/z	17-Hydroxyprogesterone 31553			311.202	1.18507		1				x		x		x		x			x	x	x	x						x		x				x	x					M-H2O-H	C21H30O3	38.6	0	0.312967	93.2712	0.460209	0.348577	-3.4626
1.19_311.2018m/z	Deoxycorticosterone 24919			311.202	1.18507		1				x		x		x		x			x	x	x	x						x		x				x	x					M-H2O-H	C21H30O3	38.6	0	0.312967	93.2712	0.460209	0.348577	-3.4626
1.19_311.2018m/z	Deoxycorticosterone 24920			311.202	1.18507		1				x		x		x		x			x	x	x	x						x		x				x	x					M-H2O-H	C21H30O3	38.6	0	0.312967	93.2712	0.460209	0.348577	-3.4626
1.19_311.2018m/z	Deoxycorticosterone 24921			311.202	1.18507		1				x		x		x		x			x	x	x	x						x		x				x	x					M-H2O-H	C21H30O3	38.6	0	0.312967	93.2712	0.460209	0.348577	-3.4626
1.19_311.2018m/z	Ethisterone 17743			311.202	1.18507		1				x		x		x		x			x	x	x	x						x		x				x	x					M-H	C21H28O2	38.6	0	0.332021	93.5149	0.460209	0.348577	-3.4626
1.19_311.2018m/z	Ethisterone 17744			311.202	1.18507		1				x		x		x		x			x	x	x	x						x		x				x	x					M-H	C21H28O2	38.6	0	0.332021	93.5149	0.460209	0.348577	-3.4626
1.19_311.2018m/z	Ethisterone 17745			311.202	1.18507		1				x		x		x		x			x	x	x	x						x		x				x	x					M-H	C21H28O2	38.6	0	0.332021	93.5149	0.460209	0.348577	-3.4626
1.19_311.2018m/z	HMDB0000016		Deoxycorticosterone	311.202	1.18507		1				x		x		x		x			x	x	x	x						x		x				x	x					M-H2O-H	C21H30O3	38.6	0	0.31351	93.2712	0.460209	0.348577	-3.4626
1.19_311.2018m/z	HMDB0000920		11a-Hydroxyprogesterone	311.202	1.18507		1				x		x		x		x			x	x	x	x						x		x				x	x					M-H2O-H	C21H30O3	38.6	0	0.31351	93.2712	0.460209	0.348577	-3.4626
1.19_311.2018m/z	HMDB0000995		16-Dehydroprogesterone	311.202	1.18507		1				x		x		x		x			x	x	x	x						x		x				x	x					M-H	C21H28O2	38.6	0	0.331582	93.5149	0.460209	0.348577	-3.4626
1.19_311.2018m/z	HMDB0004626		Tetrahydrogestrinone	311.202	1.18507		1				x		x		x		x			x	x	x	x						x		x				x	x					M-H	C21H28O2	38.6	0	0.331582	93.5149	0.460209	0.348577	-3.4626
1.19_311.2018m/z	HMDB0014511		Levonorgestrel	311.202	1.18507		1				x		x		x		x			x	x	x	x						x		x				x	x					M-H	C21H28O2	38.6	0	0.331582	93.5149	0.460209	0.348577	-3.4626
1.19_311.2018m/z	HMDB0014522		Dydrogesterone	311.202	1.18507		1				x		x		x		x			x	x	x	x						x		x				x	x					M-H	C21H28O2	38.6	0	0.331582	93.5149	0.460209	0.348577	-3.4626
1.19_311.2018m/z	HMDB0033126		[10]-Dehydroshogaol	311.202	1.18507		1				x		x		x		x			x	x	x	x						x		x				x	x					M-H2O-H	C21H30O3	38.6	0	0.31351	93.2712	0.460209	0.348577	-3.4626
1.19_311.2018m/z	HMDB0034632		(4E,9a)-9-(3-Methyl-2E-pentenoyloxy)-4,10(14)-oplopadien-3-one	311.202	1.18507		1				x		x		x		x			x	x	x	x						x		x				x	x					M-H2O-H	C21H30O3	38.6	0	0.31351	93.2712	0.460209	0.348577	-3.4626
1.19_311.2018m/z	HMDB0040928		2-[2-(4-Hydroxy-3-methoxyphenyl)ethyl]-5-octylfuran	311.202	1.18507		1				x		x		x		x			x	x	x	x						x		x				x	x					M-H2O-H	C21H30O3	38.6	0	0.31351	93.2712	0.460209	0.348577	-3.4626
1.19_311.2018m/z	HMDB0041585		Tussilagonone	311.202	1.18507		1				x		x		x		x			x	x	x	x						x		x				x	x					M-H2O-H	C21H30O3	38.6	0	0.31351	93.2712	0.460209	0.348577	-3.4626
1.19_311.2018m/z	HMDB0060580		Ethisterone	311.202	1.18507		1				x		x		x		x			x	x	x	x						x		x				x	x					M-H	C21H28O2	38.6	0	0.331582	93.5149	0.460209	0.348577	-3.4626
1.19_311.2018m/z	HMDB0060906		11-Hydroxy-delta-9-THC	311.202	1.18507		1				x		x		x		x			x	x	x	x						x		x				x	x					M-H2O-H	C21H30O3	38.6	0	0.31351	93.2712	0.460209	0.348577	-3.4626
1.19_311.2018m/z	HMDB0060908		7-beta-Hydroxy-delta-9-THC	311.202	1.18507		1				x		x		x		x			x	x	x	x						x		x				x	x					M-H2O-H	C21H30O3	38.6	0	0.31351	93.2712	0.460209	0.348577	-3.4626
1.19_311.2018m/z	HMDB0060909		7-alpha-Hydroxy-delta-9-THC	311.202	1.18507		1				x		x		x		x			x	x	x	x						x		x				x	x					M-H2O-H	C21H30O3	38.6	0	0.31351	93.2712	0.460209	0.348577	-3.4626
1.19_311.2018m/z	HMDB0060910		8-Hydroxy-delta-9-THC	311.202	1.18507		1				x		x		x		x			x	x	x	x						x		x				x	x					M-H2O-H	C21H30O3	38.6	0	0.31351	93.2712	0.460209	0.348577	-3.4626
1.19_311.2018m/z	HMDB0060911		8-beta-Hydroxy-delta-9-THC	311.202	1.18507		1				x		x		x		x			x	x	x	x						x		x				x	x					M-H2O-H	C21H30O3	38.6	0	0.31351	93.2712	0.460209	0.348577	-3.4626
1.19_311.2018m/z	HMDB0060912		9-alpha,10-alpha-epoxyhexahydrocannabinol	311.202	1.18507		1				x		x		x		x			x	x	x	x						x		x				x	x					M-H2O-H	C21H30O3	38.6	0	0.31351	93.2712	0.460209	0.348577	-3.4626
1.19_311.2018m/z	HMDB0060973		6(beta)-hydroxyprogesterone	311.202	1.18507		1				x		x		x		x			x	x	x	x						x		x				x	x					M-H2O-H	C21H30O3	38.6	0	0.31351	93.2712	0.460209	0.348577	-3.4626
1.19_311.2018m/z	HMDB0061004		6-beta-hydroxyprogesterone	311.202	1.18507		1				x		x		x		x			x	x	x	x						x		x				x	x					M-H2O-H	C21H30O3	38.6	0	0.31351	93.2712	0.460209	0.348577	-3.4626
1.19_311.2018m/z	HMDB0062522		pregn-5-ene-3,20-dione-17-ol	311.202	1.18507		1				x		x		x		x			x	x	x	x						x		x				x	x					M-H2O-H	C21H30O3	38.6	0	0.31351	93.2712	0.460209	0.348577	-3.4626
1.19_311.2018m/z	HMDB0062581		11-hydroxy-Delta(9)-tetrahydrocannabinol	311.202	1.18507		1				x		x		x		x			x	x	x	x						x		x				x	x					M-H2O-H	C21H30O3	38.6	0	0.31351	93.2712	0.460209	0.348577	-3.4626
1.19_311.2018m/z	HMDB0062780		Testosterone Acetate	311.202	1.18507		1				x		x		x		x			x	x	x	x						x		x				x	x					M-H2O-H	C21H30O3	38.6	0	0.31351	93.2712	0.460209	0.348577	-3.4626
1.19_311.2018m/z	Levonorgestrel 20954			311.202	1.18507		1				x		x		x		x			x	x	x	x						x		x				x	x					M-H	C21H28O2	38.6	0	0.332021	93.5149	0.460209	0.348577	-3.4626
1.19_311.2018m/z	Levonorgestrel 20955			311.202	1.18507		1				x		x		x		x			x	x	x	x						x		x				x	x					M-H	C21H28O2	38.6	0	0.332021	93.5149	0.460209	0.348577	-3.4626
1.19_311.2018m/z	Levonorgestrel 20956			311.202	1.18507		1				x		x		x		x			x	x	x	x						x		x				x	x					M-H	C21H28O2	38.6	0	0.332021	93.5149	0.460209	0.348577	-3.4626
1.19_311.2018m/z	Norgestrel 20983			311.202	1.18507		1				x		x		x		x			x	x	x	x						x		x				x	x					M-H	C21H28O2	38.6	0	0.332021	93.5149	0.460209	0.348577	-3.4626
1.19_311.2018m/z	Norgestrel 20984			311.202	1.18507		1				x		x		x		x			x	x	x	x						x		x				x	x					M-H	C21H28O2	38.6	0	0.332021	93.5149	0.460209	0.348577	-3.4626
1.19_311.2018m/z	Norgestrel 20985			311.202	1.18507		1				x		x		x		x			x	x	x	x						x		x				x	x					M-H	C21H28O2	38.6	0	0.332021	93.5149	0.460209	0.348577	-3.4626
1.19_311.2018m/z	Tibolone 21038			311.202	1.18507		1				x		x		x		x			x	x	x	x						x		x				x	x					M-H	C21H28O2	38.6	0	0.332021	93.5149	0.460209	0.348577	-3.4626
1.19_311.2018m/z	Tibolone 21039			311.202	1.18507		1				x		x		x		x			x	x	x	x						x		x				x	x					M-H	C21H28O2	38.6	0	0.332021	93.5149	0.460209	0.348577	-3.4626
3.09_135.0305m/z	HMDB0000613	*	Erythronic acid	135.031	3.08992		1				x							x	x					x	x			x	x	x	x			x			x		x	x	M-H	C4H8O5	38.2	0.49	4.67601	95.9522	1.09e-10	9.81e-09	9.87172
3.09_135.0305m/z	HYPOXANTHINE-10			135.031	3.08992		1				x							x	x					x	x			x	x	x	x			x			x		x	x	M-H	C5H4N4O	51.1	66.6	-4.92901	94.478	1.09e-10	9.81e-09	9.87172
3.09_135.0305m/z	HMDB0000943		Threonic acid	135.031	3.08992		1				x							x	x					x	x			x	x	x	x			x			x		x	x	M-H	C4H8O5	38.2	0.49	4.67601	95.9522	1.09e-10	9.81e-09	9.87172
3.09_135.0305m/z	HMDB0062620		L-threonic Acid	135.031	3.08992		1				x							x	x					x	x			x	x	x	x			x			x		x	x	M-H	C4H8O5	38.2	0.49	4.67601	95.9522	1.09e-10	9.81e-09	9.87172
3.09_135.0305m/z	HMDB0031160		1-Pentanesulfenothioic acid	135.031	3.08992		1				x							x	x					x	x			x	x	x	x			x			x		x	x	M-H	C5H12S2	36.9	0	-1.71216	86.5201	1.09e-10	9.81e-09	9.87172
3.09_135.0305m/z	HMDB0033053		Ethyl propyl disulfide	135.031	3.08992		1				x							x	x					x	x			x	x	x	x			x			x		x	x	M-H	C5H12S2	36.9	0	-1.71216	86.5201	1.09e-10	9.81e-09	9.87172
3.09_135.0305m/z	HMDB0033054		Ethyl isopropyl disulfide	135.031	3.08992		1				x							x	x					x	x			x	x	x	x			x			x		x	x	M-H	C5H12S2	36.9	0	-1.71216	86.5201	1.09e-10	9.81e-09	9.87172
4.63_497.2023m/z	Arg Asp Tyr 11609			497.202	4.63133		1																																		M+FA-H	C19H28N6O7	35.6	0	4.77019	83.3758	0.548694	0.38451	-1.08341
4.63_497.2023m/z	Arg Asp Tyr 11610			497.202	4.63133		1																																		M+FA-H	C19H28N6O7	35.6	0	4.77019	83.3758	0.548694	0.38451	-1.08341
4.63_497.2023m/z	Arg Asp Tyr 11611			497.202	4.63133		1																																		M+FA-H	C19H28N6O7	35.6	0	4.77019	83.3758	0.548694	0.38451	-1.08341
4.63_497.2023m/z	Asp Arg Tyr 6109			497.202	4.63133		1																																		M+FA-H	C19H28N6O7	35.6	0	4.77019	83.3758	0.548694	0.38451	-1.08341
4.63_497.2023m/z	Asp Arg Tyr 6110			497.202	4.63133		1																																		M+FA-H	C19H28N6O7	35.6	0	4.77019	83.3758	0.548694	0.38451	-1.08341
4.63_497.2023m/z	Asp Arg Tyr 6111			497.202	4.63133		1																																		M+FA-H	C19H28N6O7	35.6	0	4.77019	83.3758	0.548694	0.38451	-1.08341
4.63_497.2023m/z	HMDB0038560		8-Butanoylneosolaniol	497.202	4.63133		1																																		M+FA-H	C23H32O9	36	0	-1.16874	81.2182	0.548694	0.38451	-1.08341
4.63_497.2023m/z	HMDB0038561		8-Isobutanoylneosolaniol	497.202	4.63133		1																																		M+FA-H	C23H32O9	36	0	-1.16874	81.2182	0.548694	0.38451	-1.08341
4.63_497.2023m/z	Phe Thr Trp 6827			497.202	4.63133		1																																		M+FA-H	C24H28N4O5	35	0	-4.12624	79.9791	0.548694	0.38451	-1.08341
4.63_497.2023m/z	Phe Thr Trp 6828			497.202	4.63133		1																																		M+FA-H	C24H28N4O5	35	0	-4.12624	79.9791	0.548694	0.38451	-1.08341
4.63_497.2023m/z	Phe Thr Trp 6829			497.202	4.63133		1																																		M+FA-H	C24H28N4O5	35	0	-4.12624	79.9791	0.548694	0.38451	-1.08341
4.63_497.2023m/z	Phe Trp Thr 1948			497.202	4.63133		1																																		M+FA-H	C24H28N4O5	35	0	-4.12624	79.9791	0.548694	0.38451	-1.08341
4.63_497.2023m/z	Phe Trp Thr 1949			497.202	4.63133		1																																		M+FA-H	C24H28N4O5	35	0	-4.12624	79.9791	0.548694	0.38451	-1.08341
4.63_497.2023m/z	Phe Trp Thr 1950			497.202	4.63133		1																																		M+FA-H	C24H28N4O5	35	0	-4.12624	79.9791	0.548694	0.38451	-1.08341
4.63_497.2023m/z	Thr Phe Trp 10934			497.202	4.63133		1																																		M+FA-H	C24H28N4O5	35	0	-4.12624	79.9791	0.548694	0.38451	-1.08341
4.63_497.2023m/z	Thr Phe Trp 10935			497.202	4.63133		1																																		M+FA-H	C24H28N4O5	35	0	-4.12624	79.9791	0.548694	0.38451	-1.08341
4.63_497.2023m/z	Thr Phe Trp 10936			497.202	4.63133		1																																		M+FA-H	C24H28N4O5	35	0	-4.12624	79.9791	0.548694	0.38451	-1.08341
4.63_497.2023m/z	Thr Trp Phe 10957			497.202	4.63133		1																																		M+FA-H	C24H28N4O5	35	0	-4.12624	79.9791	0.548694	0.38451	-1.08341
4.63_497.2023m/z	Thr Trp Phe 10958			497.202	4.63133		1																																		M+FA-H	C24H28N4O5	35	0	-4.12624	79.9791	0.548694	0.38451	-1.08341
4.63_497.2023m/z	Thr Trp Phe 10959			497.202	4.63133		1																																		M+FA-H	C24H28N4O5	35	0	-4.12624	79.9791	0.548694	0.38451	-1.08341
4.63_497.2023m/z	Trp Phe Thr 11742			497.202	4.63133		1																																		M+FA-H	C24H28N4O5	35	0	-4.12624	79.9791	0.548694	0.38451	-1.08341
4.63_497.2023m/z	Trp Phe Thr 11743			497.202	4.63133		1																																		M+FA-H	C24H28N4O5	35	0	-4.12624	79.9791	0.548694	0.38451	-1.08341
4.63_497.2023m/z	Trp Phe Thr 11744			497.202	4.63133		1																																		M+FA-H	C24H28N4O5	35	0	-4.12624	79.9791	0.548694	0.38451	-1.08341
4.63_497.2023m/z	Trp Thr Phe 8928			497.202	4.63133		1																																		M+FA-H	C24H28N4O5	35	0	-4.12624	79.9791	0.548694	0.38451	-1.08341
4.63_497.2023m/z	Trp Thr Phe 8929			497.202	4.63133		1																																		M+FA-H	C24H28N4O5	35	0	-4.12624	79.9791	0.548694	0.38451	-1.08341
4.63_497.2023m/z	Trp Thr Phe 8930			497.202	4.63133		1																																		M+FA-H	C24H28N4O5	35	0	-4.12624	79.9791	0.548694	0.38451	-1.08341
4.63_497.2023m/z	Tyr Arg Asp 25843			497.202	4.63133		1																																		M+FA-H	C19H28N6O7	35.6	0	4.77019	83.3758	0.548694	0.38451	-1.08341
4.63_497.2023m/z	Tyr Arg Asp 25844			497.202	4.63133		1																																		M+FA-H	C19H28N6O7	35.6	0	4.77019	83.3758	0.548694	0.38451	-1.08341
4.63_497.2023m/z	Tyr Arg Asp 25845			497.202	4.63133		1																																		M+FA-H	C19H28N6O7	35.6	0	4.77019	83.3758	0.548694	0.38451	-1.08341
4.63_497.2023m/z	Tyr Asp Arg 7256			497.202	4.63133		1																																		M+FA-H	C19H28N6O7	35.6	0	4.77019	83.3758	0.548694	0.38451	-1.08341
4.63_497.2023m/z	Tyr Asp Arg 7257			497.202	4.63133		1																																		M+FA-H	C19H28N6O7	35.6	0	4.77019	83.3758	0.548694	0.38451	-1.08341
4.63_497.2023m/z	Tyr Asp Arg 7258			497.202	4.63133		1																																		M+FA-H	C19H28N6O7	35.6	0	4.77019	83.3758	0.548694	0.38451	-1.08341
4.64_459.2286m/z	HMDB0011142		DHAP(18:0e)	459.229	4.6357		1																																		M+K-2H	C21H43O6P	39.7	3.91	0.737087	95.5894	0.913759	0.502282	-1.00954
4.64_228.0988m/z	Ala Ala Ser 5309			228.099	4.6357		1																																		M-H2O-H	C9H17N3O5	37.6	0	-0.777024	88.7236	0.673703	0.425527	1.06722
4.64_228.0988m/z	Ala Ala Ser 5310			228.099	4.6357		1																																		M-H2O-H	C9H17N3O5	37.6	0	-0.777024	88.7236	0.673703	0.425527	1.06722
4.64_228.0988m/z	Ala Ala Ser 5311			228.099	4.6357		1																																		M-H2O-H	C9H17N3O5	37.6	0	-0.777024	88.7236	0.673703	0.425527	1.06722
4.64_228.0988m/z	Gly Pro Gly 8519			228.099	4.6357		1																																		M-H	C9H15N3O4	37.6	0	-0.836746	88.9577	0.673703	0.425527	1.06722
4.64_228.0988m/z	Gly Pro Gly 8520			228.099	4.6357		1																																		M-H	C9H15N3O4	37.6	0	-0.836746	88.9577	0.673703	0.425527	1.06722
4.64_228.0988m/z	Gly Pro Gly 8521			228.099	4.6357		1																																		M-H	C9H15N3O4	37.6	0	-0.836746	88.9577	0.673703	0.425527	1.06722
4.64_228.0988m/z	Gly Thr Ala 4516			228.099	4.6357		1																																		M-H2O-H	C9H17N3O5	37.6	0	-0.777024	88.7236	0.673703	0.425527	1.06722
4.64_228.0988m/z	Gly Thr Ala 4517			228.099	4.6357		1																																		M-H2O-H	C9H17N3O5	37.6	0	-0.777024	88.7236	0.673703	0.425527	1.06722
4.64_228.0988m/z	Gly Thr Ala 4518			228.099	4.6357		1																																		M-H2O-H	C9H17N3O5	37.6	0	-0.777024	88.7236	0.673703	0.425527	1.06722
4.64_228.0988m/z	HMDB0028739		Asparaginyl-Proline	228.099	4.6357		1																																		M-H	C9H15N3O4	37.6	0	-0.836631	88.9577	0.673703	0.425527	1.06722
4.64_228.0988m/z	HMDB0028807		Glutaminylthreonine	228.099	4.6357		1																																		M-H2O-H	C9H17N3O5	37.6	0	-0.775637	88.7236	0.673703	0.425527	1.06722
4.64_228.0988m/z	HMDB0029012		Prolyl-Asparagine	228.099	4.6357		1																																		M-H	C9H15N3O4	37.6	0	-0.836631	88.9577	0.673703	0.425527	1.06722
4.64_228.0988m/z	HMDB0029059		Threoninyl-Glutamine	228.099	4.6357		1																																		M-H2O-H	C9H17N3O5	37.6	0	-0.775637	88.7236	0.673703	0.425527	1.06722
4.64_228.0988m/z	HMDB0029075		Threoninyl-Gamma-glutamate	228.099	4.6357		1																																		M-H2O-H	C9H17N3O5	37.6	0	-0.775637	88.7236	0.673703	0.425527	1.06722
4.64_228.0988m/z	Thr Gln 25791			228.099	4.6357		1																																		M-H2O-H	C9H17N3O5	37.6	0	-0.777024	88.7236	0.673703	0.425527	1.06722
4.64_228.0988m/z	Thr Gln 25792			228.099	4.6357		1																																		M-H2O-H	C9H17N3O5	37.6	0	-0.777024	88.7236	0.673703	0.425527	1.06722
4.64_228.0988m/z	Thr Gln 25793			228.099	4.6357		1																																		M-H2O-H	C9H17N3O5	37.6	0	-0.777024	88.7236	0.673703	0.425527	1.06722
4.64_329.1275m/z	Ala Gln Met 5338			329.127	4.64447		1							x				x						x		x				x											M-H2O-H	C13H24N4O5S	35.9	0	-4.09575	84.0527	0.00874138	0.0395214	-1.29971
4.64_329.1275m/z	Ala Gln Met 5339			329.127	4.64447		1							x				x						x		x				x											M-H2O-H	C13H24N4O5S	35.9	0	-4.09575	84.0527	0.00874138	0.0395214	-1.29971
4.64_329.1275m/z	Ala Gln Met 5340			329.127	4.64447		1							x				x						x		x				x											M-H2O-H	C13H24N4O5S	35.9	0	-4.09575	84.0527	0.00874138	0.0395214	-1.29971
4.64_329.1275m/z	Asn Cys Ile 10753			329.127	4.64447		1							x				x						x		x				x											M-H2O-H	C13H24N4O5S	35.9	0	-4.09575	84.0527	0.00874138	0.0395214	-1.29971
4.64_329.1275m/z	Asn Cys Ile 10754			329.127	4.64447		1							x				x						x		x				x											M-H2O-H	C13H24N4O5S	35.9	0	-4.09575	84.0527	0.00874138	0.0395214	-1.29971
4.64_329.1275m/z	Asn Cys Ile 10755			329.127	4.64447		1							x				x						x		x				x											M-H2O-H	C13H24N4O5S	35.9	0	-4.09575	84.0527	0.00874138	0.0395214	-1.29971
4.64_329.1275m/z	Asn Cys Leu 8695			329.127	4.64447		1							x				x						x		x				x											M-H2O-H	C13H24N4O5S	35.9	0	-4.09575	84.0527	0.00874138	0.0395214	-1.29971
4.64_329.1275m/z	Asn Cys Leu 8696			329.127	4.64447		1							x				x						x		x				x											M-H2O-H	C13H24N4O5S	35.9	0	-4.09575	84.0527	0.00874138	0.0395214	-1.29971
4.64_329.1275m/z	Asn Cys Leu 8697			329.127	4.64447		1							x				x						x		x				x											M-H2O-H	C13H24N4O5S	35.9	0	-4.09575	84.0527	0.00874138	0.0395214	-1.29971
4.64_329.1275m/z	Cys Gln Val 7804			329.127	4.64447		1							x				x						x		x				x											M-H2O-H	C13H24N4O5S	35.9	0	-4.09575	84.0527	0.00874138	0.0395214	-1.29971
4.64_329.1275m/z	Cys Gln Val 7805			329.127	4.64447		1							x				x						x		x				x											M-H2O-H	C13H24N4O5S	35.9	0	-4.09575	84.0527	0.00874138	0.0395214	-1.29971
4.64_329.1275m/z	Cys Gln Val 7806			329.127	4.64447		1							x				x						x		x				x											M-H2O-H	C13H24N4O5S	35.9	0	-4.09575	84.0527	0.00874138	0.0395214	-1.29971
4.64_329.1275m/z	Gln Ala Met 14359			329.127	4.64447		1							x				x						x		x				x											M-H2O-H	C13H24N4O5S	35.9	0	-4.09575	84.0527	0.00874138	0.0395214	-1.29971
4.64_329.1275m/z	Gln Ala Met 14360			329.127	4.64447		1							x				x						x		x				x											M-H2O-H	C13H24N4O5S	35.9	0	-4.09575	84.0527	0.00874138	0.0395214	-1.29971
4.64_329.1275m/z	Gln Ala Met 14361			329.127	4.64447		1							x				x						x		x				x											M-H2O-H	C13H24N4O5S	35.9	0	-4.09575	84.0527	0.00874138	0.0395214	-1.29971
4.64_329.1275m/z	Gln Met Ala 14396			329.127	4.64447		1							x				x						x		x				x											M-H2O-H	C13H24N4O5S	35.9	0	-4.09575	84.0527	0.00874138	0.0395214	-1.29971
4.64_329.1275m/z	Gln Met Ala 14397			329.127	4.64447		1							x				x						x		x				x											M-H2O-H	C13H24N4O5S	35.9	0	-4.09575	84.0527	0.00874138	0.0395214	-1.29971
4.64_329.1275m/z	Gln Met Ala 14398			329.127	4.64447		1							x				x						x		x				x											M-H2O-H	C13H24N4O5S	35.9	0	-4.09575	84.0527	0.00874138	0.0395214	-1.29971
4.64_329.1275m/z	HMDB0014662		Carteolol	329.127	4.64447		1							x				x						x		x				x											M+K-2H	C16H24N2O3	37.2	0	0.602712	86.7784	0.00874138	0.0395214	-1.29971
4.64_329.1275m/z	HMDB0014950		Phenylbutazone	329.127	4.64447		1							x				x						x		x				x											M+Na-2H	C19H20N2O2	36.6	0	1.06521	84.2668	0.00874138	0.0395214	-1.29971
4.64_329.1275m/z	Leu Cys Asn 4682			329.127	4.64447		1							x				x						x		x				x											M-H2O-H	C13H24N4O5S	35.9	0	-4.09575	84.0527	0.00874138	0.0395214	-1.29971
4.64_329.1275m/z	Leu Cys Asn 4683			329.127	4.64447		1							x				x						x		x				x											M-H2O-H	C13H24N4O5S	35.9	0	-4.09575	84.0527	0.00874138	0.0395214	-1.29971
4.64_329.1275m/z	Met Ala Gln 14125			329.127	4.64447		1							x				x						x		x				x											M-H2O-H	C13H24N4O5S	35.9	0	-4.09575	84.0527	0.00874138	0.0395214	-1.29971
4.64_329.1275m/z	Met Ala Gln 14126			329.127	4.64447		1							x				x						x		x				x											M-H2O-H	C13H24N4O5S	35.9	0	-4.09575	84.0527	0.00874138	0.0395214	-1.29971
4.64_329.1275m/z	Met Ala Gln 14127			329.127	4.64447		1							x				x						x		x				x											M-H2O-H	C13H24N4O5S	35.9	0	-4.09575	84.0527	0.00874138	0.0395214	-1.29971
4.64_329.1275m/z	Met Gln Ala 4836			329.127	4.64447		1							x				x						x		x				x											M-H2O-H	C13H24N4O5S	35.9	0	-4.09575	84.0527	0.00874138	0.0395214	-1.29971
4.64_329.1275m/z	Met Gln Ala 4837			329.127	4.64447		1							x				x						x		x				x											M-H2O-H	C13H24N4O5S	35.9	0	-4.09575	84.0527	0.00874138	0.0395214	-1.29971
4.64_329.1275m/z	Met Gln Ala 4838			329.127	4.64447		1							x				x						x		x				x											M-H2O-H	C13H24N4O5S	35.9	0	-4.09575	84.0527	0.00874138	0.0395214	-1.29971
4.64_329.1275m/z	Phenylbutazone 30765			329.127	4.64447		1							x				x						x		x				x											M+Na-2H	C19H20N2O2	36.6	0	1.06485	84.2668	0.00874138	0.0395214	-1.29971
4.64_329.1275m/z	Phenylbutazone 30766			329.127	4.64447		1							x				x						x		x				x											M+Na-2H	C19H20N2O2	36.6	0	1.06485	84.2668	0.00874138	0.0395214	-1.29971
4.64_329.1275m/z	Phenylbutazone 30767			329.127	4.64447		1							x				x						x		x				x											M+Na-2H	C19H20N2O2	36.6	0	1.06485	84.2668	0.00874138	0.0395214	-1.29971
4.64_329.1275m/z	Phenylbutazone 30768			329.127	4.64447		1							x				x						x		x				x											M+Na-2H	C19H20N2O2	36.6	0	1.06485	84.2668	0.00874138	0.0395214	-1.29971
4.64_329.1275m/z	Phenylbutazone 30769			329.127	4.64447		1							x				x						x		x				x											M+Na-2H	C19H20N2O2	36.6	0	1.06485	84.2668	0.00874138	0.0395214	-1.29971
4.64_329.1275m/z	Phenylbutazone 30770			329.127	4.64447		1							x				x						x		x				x											M+Na-2H	C19H20N2O2	36.6	0	1.06485	84.2668	0.00874138	0.0395214	-1.29971
4.64_329.1275m/z	Val Gln Cys 14769			329.127	4.64447		1							x				x						x		x				x											M-H2O-H	C13H24N4O5S	35.9	0	-4.09575	84.0527	0.00874138	0.0395214	-1.29971
4.64_329.1275m/z	Val Gln Cys 14770			329.127	4.64447		1							x				x						x		x				x											M-H2O-H	C13H24N4O5S	35.9	0	-4.09575	84.0527	0.00874138	0.0395214	-1.29971
4.64_329.1275m/z	Val Gln Cys 14771			329.127	4.64447		1							x				x						x		x				x											M-H2O-H	C13H24N4O5S	35.9	0	-4.09575	84.0527	0.00874138	0.0395214	-1.29971
4.62_330.2036m/z	HMDB0014924		Marimastat	330.204	4.61818		1							x																											M-H	C15H29N3O5	40.5	11.5	0.33633	91.282	0.193877	0.248501	-1.1886
4.62_330.2036m/z	Ile Ile Ser 1432			330.204	4.61818		1							x																											M-H	C15H29N3O5	38.2	0	0.336458	91.282	0.193877	0.248501	-1.1886
4.62_330.2036m/z	Ile Ile Ser 1433			330.204	4.61818		1							x																											M-H	C15H29N3O5	38.2	0	0.336458	91.282	0.193877	0.248501	-1.1886
4.62_330.2036m/z	Ile Ile Ser 1434			330.204	4.61818		1							x																											M-H	C15H29N3O5	38.2	0	0.336458	91.282	0.193877	0.248501	-1.1886
4.62_330.2036m/z	Ile Leu Ser 9227			330.204	4.61818		1							x																											M-H	C15H29N3O5	38.2	0	0.336458	91.282	0.193877	0.248501	-1.1886
4.62_330.2036m/z	Ile Leu Ser 9228			330.204	4.61818		1							x																											M-H	C15H29N3O5	38.2	0	0.336458	91.282	0.193877	0.248501	-1.1886
4.62_330.2036m/z	Ile Leu Ser 9229			330.204	4.61818		1							x																											M-H	C15H29N3O5	38.2	0	0.336458	91.282	0.193877	0.248501	-1.1886
4.62_330.2036m/z	Ile Ser Leu 12067			330.204	4.61818		1							x																											M-H	C15H29N3O5	38.2	0	0.336458	91.282	0.193877	0.248501	-1.1886
4.62_330.2036m/z	Ile Ser Leu 12068			330.204	4.61818		1							x																											M-H	C15H29N3O5	38.2	0	0.336458	91.282	0.193877	0.248501	-1.1886
4.62_330.2036m/z	Ile Ser Leu 12069			330.204	4.61818		1							x																											M-H	C15H29N3O5	38.2	0	0.336458	91.282	0.193877	0.248501	-1.1886
4.62_330.2036m/z	Ile Thr Val 9236			330.204	4.61818		1							x																											M-H	C15H29N3O5	38.2	0	0.336458	91.282	0.193877	0.248501	-1.1886
4.62_330.2036m/z	Ile Thr Val 9237			330.204	4.61818		1							x																											M-H	C15H29N3O5	38.2	0	0.336458	91.282	0.193877	0.248501	-1.1886
4.62_330.2036m/z	Ile Thr Val 9238			330.204	4.61818		1							x																											M-H	C15H29N3O5	38.2	0	0.336458	91.282	0.193877	0.248501	-1.1886
4.62_330.2036m/z	Leu Ile Ser 1518			330.204	4.61818		1							x																											M-H	C15H29N3O5	38.2	0	0.336458	91.282	0.193877	0.248501	-1.1886
4.62_330.2036m/z	Leu Ile Ser 1519			330.204	4.61818		1							x																											M-H	C15H29N3O5	38.2	0	0.336458	91.282	0.193877	0.248501	-1.1886
4.62_330.2036m/z	Leu Ile Ser 1520			330.204	4.61818		1							x																											M-H	C15H29N3O5	38.2	0	0.336458	91.282	0.193877	0.248501	-1.1886
4.62_330.2036m/z	Leu Leu Ser 11415			330.204	4.61818		1							x																											M-H	C15H29N3O5	38.2	0	0.336458	91.282	0.193877	0.248501	-1.1886
4.62_330.2036m/z	Leu Leu Ser 11416			330.204	4.61818		1							x																											M-H	C15H29N3O5	38.2	0	0.336458	91.282	0.193877	0.248501	-1.1886
4.62_330.2036m/z	Leu Leu Ser 11417			330.204	4.61818		1							x																											M-H	C15H29N3O5	38.2	0	0.336458	91.282	0.193877	0.248501	-1.1886
4.62_330.2036m/z	Leu Ser Ile 12115			330.204	4.61818		1							x																											M-H	C15H29N3O5	38.2	0	0.336458	91.282	0.193877	0.248501	-1.1886
4.62_330.2036m/z	Leu Ser Ile 12116			330.204	4.61818		1							x																											M-H	C15H29N3O5	38.2	0	0.336458	91.282	0.193877	0.248501	-1.1886
4.62_330.2036m/z	Leu Ser Ile 12117			330.204	4.61818		1							x																											M-H	C15H29N3O5	38.2	0	0.336458	91.282	0.193877	0.248501	-1.1886
4.62_330.2036m/z	Leu Ser Leu 11433			330.204	4.61818		1							x																											M-H	C15H29N3O5	38.2	0	0.336458	91.282	0.193877	0.248501	-1.1886
4.62_330.2036m/z	Leu Ser Leu 11434			330.204	4.61818		1							x																											M-H	C15H29N3O5	38.2	0	0.336458	91.282	0.193877	0.248501	-1.1886
4.62_330.2036m/z	Leu Ser Leu 11435			330.204	4.61818		1							x																											M-H	C15H29N3O5	38.2	0	0.336458	91.282	0.193877	0.248501	-1.1886
4.62_330.2036m/z	Leu Val Thr 1533			330.204	4.61818		1							x																											M-H	C15H29N3O5	38.2	0	0.336458	91.282	0.193877	0.248501	-1.1886
4.62_330.2036m/z	Leu Val Thr 1534			330.204	4.61818		1							x																											M-H	C15H29N3O5	38.2	0	0.336458	91.282	0.193877	0.248501	-1.1886
4.62_330.2036m/z	Leu Val Thr 1535			330.204	4.61818		1							x																											M-H	C15H29N3O5	38.2	0	0.336458	91.282	0.193877	0.248501	-1.1886
4.62_330.2036m/z	Ser Ile Ile 14565			330.204	4.61818		1							x																											M-H	C15H29N3O5	38.2	0	0.336458	91.282	0.193877	0.248501	-1.1886
4.62_330.2036m/z	Ser Ile Ile 14566			330.204	4.61818		1							x																											M-H	C15H29N3O5	38.2	0	0.336458	91.282	0.193877	0.248501	-1.1886
4.62_330.2036m/z	Ser Ile Ile 14567			330.204	4.61818		1							x																											M-H	C15H29N3O5	38.2	0	0.336458	91.282	0.193877	0.248501	-1.1886
4.62_330.2036m/z	Ser Ile Leu 20377			330.204	4.61818		1							x																											M-H	C15H29N3O5	38.2	0	0.336458	91.282	0.193877	0.248501	-1.1886
4.62_330.2036m/z	Ser Ile Leu 20378			330.204	4.61818		1							x																											M-H	C15H29N3O5	38.2	0	0.336458	91.282	0.193877	0.248501	-1.1886
4.62_330.2036m/z	Ser Ile Leu 20379			330.204	4.61818		1							x																											M-H	C15H29N3O5	38.2	0	0.336458	91.282	0.193877	0.248501	-1.1886
4.62_330.2036m/z	Ser Leu Ile 10104			330.204	4.61818		1							x																											M-H	C15H29N3O5	38.2	0	0.336458	91.282	0.193877	0.248501	-1.1886
4.62_330.2036m/z	Ser Leu Ile 10105			330.204	4.61818		1							x																											M-H	C15H29N3O5	38.2	0	0.336458	91.282	0.193877	0.248501	-1.1886
4.62_330.2036m/z	Ser Leu Ile 10106			330.204	4.61818		1							x																											M-H	C15H29N3O5	38.2	0	0.336458	91.282	0.193877	0.248501	-1.1886
4.62_330.2036m/z	Thr Ile Val 13298			330.204	4.61818		1							x																											M-H	C15H29N3O5	38.2	0	0.336458	91.282	0.193877	0.248501	-1.1886
4.62_330.2036m/z	Thr Ile Val 13299			330.204	4.61818		1							x																											M-H	C15H29N3O5	38.2	0	0.336458	91.282	0.193877	0.248501	-1.1886
4.62_330.2036m/z	Thr Ile Val 13300			330.204	4.61818		1							x																											M-H	C15H29N3O5	38.2	0	0.336458	91.282	0.193877	0.248501	-1.1886
4.62_330.2036m/z	Thr Val Ile 9504			330.204	4.61818		1							x																											M-H	C15H29N3O5	38.2	0	0.336458	91.282	0.193877	0.248501	-1.1886
4.62_330.2036m/z	Thr Val Ile 9505			330.204	4.61818		1							x																											M-H	C15H29N3O5	38.2	0	0.336458	91.282	0.193877	0.248501	-1.1886
4.62_330.2036m/z	Thr Val Ile 9506			330.204	4.61818		1							x																											M-H	C15H29N3O5	38.2	0	0.336458	91.282	0.193877	0.248501	-1.1886
4.62_330.2036m/z	Thr Val Leu 5894			330.204	4.61818		1							x																											M-H	C15H29N3O5	38.2	0	0.336458	91.282	0.193877	0.248501	-1.1886
4.62_330.2036m/z	Thr Val Leu 5895			330.204	4.61818		1							x																											M-H	C15H29N3O5	38.2	0	0.336458	91.282	0.193877	0.248501	-1.1886
4.62_330.2036m/z	Thr Val Leu 5896			330.204	4.61818		1							x																											M-H	C15H29N3O5	38.2	0	0.336458	91.282	0.193877	0.248501	-1.1886
4.62_330.2036m/z	Val Ile Thr 9531			330.204	4.61818		1							x																											M-H	C15H29N3O5	38.2	0	0.336458	91.282	0.193877	0.248501	-1.1886
4.62_330.2036m/z	Val Ile Thr 9532			330.204	4.61818		1							x																											M-H	C15H29N3O5	38.2	0	0.336458	91.282	0.193877	0.248501	-1.1886
4.62_330.2036m/z	Val Ile Thr 9533			330.204	4.61818		1							x																											M-H	C15H29N3O5	38.2	0	0.336458	91.282	0.193877	0.248501	-1.1886
4.62_330.2036m/z	Val Leu Thr 5918			330.204	4.61818		1							x																											M-H	C15H29N3O5	38.2	0	0.336458	91.282	0.193877	0.248501	-1.1886
4.62_330.2036m/z	Val Leu Thr 5919			330.204	4.61818		1							x																											M-H	C15H29N3O5	38.2	0	0.336458	91.282	0.193877	0.248501	-1.1886
4.62_330.2036m/z	Val Leu Thr 5920			330.204	4.61818		1							x																											M-H	C15H29N3O5	38.2	0	0.336458	91.282	0.193877	0.248501	-1.1886
4.62_330.2036m/z	Val Thr Ile 14793			330.204	4.61818		1							x																											M-H	C15H29N3O5	38.2	0	0.336458	91.282	0.193877	0.248501	-1.1886
4.62_330.2036m/z	Val Thr Ile 14794			330.204	4.61818		1							x																											M-H	C15H29N3O5	38.2	0	0.336458	91.282	0.193877	0.248501	-1.1886
4.62_330.2036m/z	Val Thr Ile 14795			330.204	4.61818		1							x																											M-H	C15H29N3O5	38.2	0	0.336458	91.282	0.193877	0.248501	-1.1886
4.62_330.2036m/z	Val Thr Leu 8894			330.204	4.61818		1							x																											M-H	C15H29N3O5	38.2	0	0.336458	91.282	0.193877	0.248501	-1.1886
4.62_330.2036m/z	Val Thr Leu 8895			330.204	4.61818		1							x																											M-H	C15H29N3O5	38.2	0	0.336458	91.282	0.193877	0.248501	-1.1886
4.62_330.2036m/z	Val Thr Leu 8896			330.204	4.61818		1							x																											M-H	C15H29N3O5	38.2	0	0.336458	91.282	0.193877	0.248501	-1.1886
4.61_383.3691m/z	HMDB0000534		Campestanol	383.369	4.60505		1							x												x															M-H2O-H	C28H50O	34.4	0	1.95044	74.5311	0.646192	0.417693	-1.18479
4.61_383.3691m/z	HMDB0061832		1-Acetyl-2-methylcyclopentene	383.369	4.60505		1							x												x															2M-H	C14H24	36.9	0	2.04182	87.127	0.646192	0.417693	-1.18479
4.61_383.3691m/z	HMDB0061847		1,2-Dimethyl-3,5-bis(1-methylethenyl)cyclohexane	383.369	4.60505		1							x												x															2M-H	C14H24	36.9	0	2.04182	87.127	0.646192	0.417693	-1.18479
4.61_383.2301m/z	HMDB0030407		Merodesmosine	383.23	4.60943		1																																		M-H2O-H	C18H34N4O6	44.9	29.3	0.370871	95.4315	0.412628	0.3311	1.03164
4.61_385.1409m/z	2-Methylhippuric acid 26959			385.141	4.60943		1																																		2M-H	C10H11NO3	37.5	0	0.959744	88.7851	0.532728	0.378042	1.05338
4.61_385.1409m/z	2-Methylhippuric acid 26960			385.141	4.60943		1																																		2M-H	C10H11NO3	37.5	0	0.959744	88.7851	0.532728	0.378042	1.05338
4.61_385.1409m/z	3-Methylhippuric acid 27004			385.141	4.60943		1																																		2M-H	C10H11NO3	37.5	0	0.959744	88.7851	0.532728	0.378042	1.05338
4.61_385.1409m/z	3-Methylhippuric acid 27005			385.141	4.60943		1																																		2M-H	C10H11NO3	37.5	0	0.959744	88.7851	0.532728	0.378042	1.05338
4.61_385.1409m/z	3-Methylhippuric acid 27006			385.141	4.60943		1																																		2M-H	C10H11NO3	37.5	0	0.959744	88.7851	0.532728	0.378042	1.05338
4.61_385.1409m/z	3-Methylhippuric acid 27007			385.141	4.60943		1																																		2M-H	C10H11NO3	37.5	0	0.959744	88.7851	0.532728	0.378042	1.05338
4.61_385.1409m/z	3-Methylhippuric acid 27008			385.141	4.60943		1																																		2M-H	C10H11NO3	37.5	0	0.959744	88.7851	0.532728	0.378042	1.05338
4.61_385.1409m/z	Betamipron 23053			385.141	4.60943		1																																		2M-H	C10H11NO3	37.5	0	0.959744	88.7851	0.532728	0.378042	1.05338
4.61_385.1409m/z	Betamipron 23054			385.141	4.60943		1																																		2M-H	C10H11NO3	37.5	0	0.959744	88.7851	0.532728	0.378042	1.05338
4.61_385.1409m/z	Betamipron 23055			385.141	4.60943		1																																		2M-H	C10H11NO3	37.5	0	0.959744	88.7851	0.532728	0.378042	1.05338
4.61_385.1409m/z	HMDB0000821		Phenylacetylglycine	385.141	4.60943		1																																		2M-H	C10H11NO3	37.5	0	0.958624	88.7851	0.532728	0.378042	1.05338
4.61_385.1409m/z	HMDB0000859		Methyl hippurate	385.141	4.60943		1																																		2M-H	C10H11NO3	37.5	0	0.958624	88.7851	0.532728	0.378042	1.05338
4.61_385.1409m/z	HMDB0011723		2-Methylhippuric acid	385.141	4.60943		1																																		2M-H	C10H11NO3	37.5	0	0.958624	88.7851	0.532728	0.378042	1.05338
4.61_385.1409m/z	HMDB0013245		m-Methylhippuric acid	385.141	4.60943		1																																		2M-H	C10H11NO3	37.5	0	0.958624	88.7851	0.532728	0.378042	1.05338
4.61_385.1409m/z	HMDB0013292		p-Methylhippuric acid	385.141	4.60943		1																																		2M-H	C10H11NO3	37.5	0	0.958624	88.7851	0.532728	0.378042	1.05338
4.61_385.1409m/z	HMDB0015068		Mesoridazine	385.141	4.60943		1																																		M-H	C21H26N2OS2	33.9	0	-1.29189	71.0345	0.532728	0.378042	1.05338
4.61_385.1409m/z	HMDB0032010		Gibberellin A110	385.141	4.60943		1																																		M+K-2H	C20H28O5	34.9	0	-4.01801	79.4349	0.532728	0.378042	1.05338
4.61_385.1409m/z	HMDB0032011		Gibberellin A112	385.141	4.60943		1																																		M+K-2H	C20H28O5	34.9	0	-4.01801	79.4349	0.532728	0.378042	1.05338
4.61_385.1409m/z	HMDB0032388		Methyl n-acetylanthranilate	385.141	4.60943		1																																		2M-H	C10H11NO3	37.5	0	0.958624	88.7851	0.532728	0.378042	1.05338
4.61_385.1409m/z	HMDB0032895		3b-Hydroxy-6b-angeloyloxy-7(11)-eremophilen-12,8b-olide	385.141	4.60943		1																																		M+K-2H	C20H28O5	34.9	0	-4.01801	79.4349	0.532728	0.378042	1.05338
4.61_385.1409m/z	HMDB0033981		Cohumulone	385.141	4.60943		1																																		M+K-2H	C20H28O5	34.9	0	-4.01801	79.4349	0.532728	0.378042	1.05338
4.61_385.1409m/z	HMDB0034250		Betamipron	385.141	4.60943		1																																		2M-H	C10H11NO3	37.5	0	0.958624	88.7851	0.532728	0.378042	1.05338
4.61_385.1409m/z	HMDB0034999		Bakkenolide C	385.141	4.60943		1																																		M+K-2H	C20H28O5	34.9	0	-4.01801	79.4349	0.532728	0.378042	1.05338
4.61_385.1409m/z	HMDB0036895		Gibberellin A53	385.141	4.60943		1																																		M+K-2H	C20H28O5	34.9	0	-4.01801	79.4349	0.532728	0.378042	1.05338
4.61_385.1409m/z	HMDB0040989		3b-Hydroxy-6b-tigloyloxy-7(11)-eremophilen-12,8b-olide	385.141	4.60943		1																																		M+K-2H	C20H28O5	34.9	0	-4.01801	79.4349	0.532728	0.378042	1.05338
4.61_385.1409m/z	HMDB0060094		12,20-Dioxo-leukotriene B4	385.141	4.60943		1																																		M+K-2H	C20H28O5	34.9	0	-4.01801	79.4349	0.532728	0.378042	1.05338
4.61_385.1409m/z	HMDB0060366		3-Carbamoyl-2-phenylpropionaldehyde	385.141	4.60943		1																																		2M-H	C10H11NO3	37.5	0	0.958624	88.7851	0.532728	0.378042	1.05338
4.61_385.1409m/z	HMDB0060389		4-Hydroxy-5-phenyltetrahydro-1,3-oxazin-2-one	385.141	4.60943		1																																		2M-H	C10H11NO3	37.5	0	0.958624	88.7851	0.532728	0.378042	1.05338
4.61_385.1409m/z	HMDB0060758		4-Anilino-4-oxobutanoic acid	385.141	4.60943		1																																		2M-H	C10H11NO3	37.5	0	0.958624	88.7851	0.532728	0.378042	1.05338
4.61_385.1409m/z	HoPhe-Val-OH 15348			385.141	4.60943		1																																		M-H	C20H22N2O6	35.5	0	0.959744	78.727	0.532728	0.378042	1.05338
4.61_385.1409m/z	HoPhe-Val-OH 15349			385.141	4.60943		1																																		M-H	C20H22N2O6	35.5	0	0.959744	78.727	0.532728	0.378042	1.05338
4.61_385.1409m/z	HoPhe-Val-OH 15350			385.141	4.60943		1																																		M-H	C20H22N2O6	35.5	0	0.959744	78.727	0.532728	0.378042	1.05338
4.61_385.1409m/z	HoPhe-Val-OH 873			385.141	4.60943		1																																		M-H	C20H22N2O6	35.5	0	0.959744	78.727	0.532728	0.378042	1.05338
4.61_385.1409m/z	HoPhe-Val-OH 874			385.141	4.60943		1																																		M-H	C20H22N2O6	35.5	0	0.959744	78.727	0.532728	0.378042	1.05338
4.61_385.1409m/z	HoPhe-Val-OH 875			385.141	4.60943		1																																		M-H	C20H22N2O6	35.5	0	0.959744	78.727	0.532728	0.378042	1.05338
4.61_385.1409m/z	Ile-Phe-OH 4620			385.141	4.60943		1																																		M-H	C20H22N2O6	35.5	0	0.959744	78.727	0.532728	0.378042	1.05338
4.61_385.1409m/z	Ile-Phe-OH 4621			385.141	4.60943		1																																		M-H	C20H22N2O6	35.5	0	0.959744	78.727	0.532728	0.378042	1.05338
4.61_385.1409m/z	Ile-Phe-OH 4622			385.141	4.60943		1																																		M-H	C20H22N2O6	35.5	0	0.959744	78.727	0.532728	0.378042	1.05338
4.61_385.1409m/z	Leu-Phe-OH 288			385.141	4.60943		1																																		M-H	C20H22N2O6	35.5	0	0.959744	78.727	0.532728	0.378042	1.05338
4.61_385.1409m/z	Leu-Phe-OH 289			385.141	4.60943		1																																		M-H	C20H22N2O6	35.5	0	0.959744	78.727	0.532728	0.378042	1.05338
4.61_385.1409m/z	Leu-Phe-OH 290			385.141	4.60943		1																																		M-H	C20H22N2O6	35.5	0	0.959744	78.727	0.532728	0.378042	1.05338
4.61_385.1409m/z	Leu-Phe-OH 583			385.141	4.60943		1																																		M-H	C20H22N2O6	35.5	0	0.959744	78.727	0.532728	0.378042	1.05338
4.61_385.1409m/z	Leu-Phe-OH 584			385.141	4.60943		1																																		M-H	C20H22N2O6	35.5	0	0.959744	78.727	0.532728	0.378042	1.05338
4.61_385.1409m/z	Leu-Phe-OH 585			385.141	4.60943		1																																		M-H	C20H22N2O6	35.5	0	0.959744	78.727	0.532728	0.378042	1.05338
4.61_385.1409m/z	Mesoridazine 17214			385.141	4.60943		1																																		M-H	C21H26N2OS2	33.9	0	-1.29069	71.0345	0.532728	0.378042	1.05338
4.61_385.1409m/z	Mesoridazine 17215			385.141	4.60943		1																																		M-H	C21H26N2OS2	33.9	0	-1.29069	71.0345	0.532728	0.378042	1.05338
4.61_385.1409m/z	Mesoridazine 17216			385.141	4.60943		1																																		M-H	C21H26N2OS2	33.9	0	-1.29069	71.0345	0.532728	0.378042	1.05338
4.61_385.1409m/z	Phe-Ile-OH 15478			385.141	4.60943		1																																		M-H	C20H22N2O6	35.5	0	0.959744	78.727	0.532728	0.378042	1.05338
4.61_385.1409m/z	Phe-Ile-OH 15479			385.141	4.60943		1																																		M-H	C20H22N2O6	35.5	0	0.959744	78.727	0.532728	0.378042	1.05338
4.61_385.1409m/z	Phe-Ile-OH 15480			385.141	4.60943		1																																		M-H	C20H22N2O6	35.5	0	0.959744	78.727	0.532728	0.378042	1.05338
4.61_385.1409m/z	Phenylacetylglycine 26631			385.141	4.60943		1																																		2M-H	C10H11NO3	37.5	0	0.959744	88.7851	0.532728	0.378042	1.05338
4.61_385.1409m/z	Phenylacetylglycine 26632			385.141	4.60943		1																																		2M-H	C10H11NO3	37.5	0	0.959744	88.7851	0.532728	0.378042	1.05338
4.61_385.1409m/z	Phenylacetylglycine 26633			385.141	4.60943		1																																		2M-H	C10H11NO3	37.5	0	0.959744	88.7851	0.532728	0.378042	1.05338
4.61_385.1409m/z	Phenylacetylglycine 26634			385.141	4.60943		1																																		2M-H	C10H11NO3	37.5	0	0.959744	88.7851	0.532728	0.378042	1.05338
4.61_385.1409m/z	Phenylacetylglycine 26635			385.141	4.60943		1																																		2M-H	C10H11NO3	37.5	0	0.959744	88.7851	0.532728	0.378042	1.05338
4.61_385.1409m/z	Thioridazine-2-sulfoxide 30959			385.141	4.60943		1																																		M-H	C21H26N2OS2	33.9	0	-1.29069	71.0345	0.532728	0.378042	1.05338
4.61_385.1409m/z	Thioridazine-2-sulfoxide 30960			385.141	4.60943		1																																		M-H	C21H26N2OS2	33.9	0	-1.29069	71.0345	0.532728	0.378042	1.05338
4.61_385.1409m/z	Thioridazine-2-sulfoxide 30961			385.141	4.60943		1																																		M-H	C21H26N2OS2	33.9	0	-1.29069	71.0345	0.532728	0.378042	1.05338
4.61_385.1409m/z	Val-HoPhe-OH 15586			385.141	4.60943		1																																		M-H	C20H22N2O6	35.5	0	0.959744	78.727	0.532728	0.378042	1.05338
4.61_385.1409m/z	Val-HoPhe-OH 15587			385.141	4.60943		1																																		M-H	C20H22N2O6	35.5	0	0.959744	78.727	0.532728	0.378042	1.05338
4.61_385.1409m/z	Val-HoPhe-OH 15588			385.141	4.60943		1																																		M-H	C20H22N2O6	35.5	0	0.959744	78.727	0.532728	0.378042	1.05338
4.61_385.2364m/z	Ciprostene 18112			385.236	4.60943		1													x																					M+Na-2H	C22H36O4	36.6	0	0.897697	84.298	0.340435	0.298754	1.05149
4.61_385.2364m/z	Ciprostene 18113			385.236	4.60943		1													x																					M+Na-2H	C22H36O4	36.6	0	0.897697	84.298	0.340435	0.298754	1.05149
4.61_385.2364m/z	Ciprostene 18114			385.236	4.60943		1													x																					M+Na-2H	C22H36O4	36.6	0	0.897697	84.298	0.340435	0.298754	1.05149
4.61_385.2364m/z	HMDB0036803		6-O-Acetylaustroinulin	385.236	4.60943		1													x																					M+Na-2H	C22H36O4	36.6	0	0.898705	84.298	0.340435	0.298754	1.05149
4.61_385.2364m/z	HMDB0036804		7-O-Acetylaustroinulin	385.236	4.60943		1													x																					M+Na-2H	C22H36O4	36.6	0	0.898705	84.298	0.340435	0.298754	1.05149
4.61_420.2143n	HMDB0035779		Armillane	419.207	4.60943	420.214	1																																		M-H, M+Na-2H	C23H32O7	37.8	0.749	-1.2352	89.9495	0.30462	0.284688	1.04599
4.61_422.2113n	HMDB0040605		Kanzonol J	421.204	4.60943	422.211	1																																		M-H, M+Na-2H	C26H30O5	36.5	0.213	4.58572	87.3595	0.303792	0.284398	1.04627
4.61_422.2113n	HMDB0038109		1-Methoxyficifolinol	421.204	4.60943	422.211	1																																		M-H, M+Na-2H	C26H30O5	36.5	0.21	4.58572	87.3595	0.303792	0.284398	1.04627
4.61_422.2113n	7-Deacetoxy-7-Oxodeoxygedunin 24124			421.204	4.60943	422.211	1																																		M-H, M+Na-2H	C26H30O5	36.4	0	4.58586	87.3595	0.303792	0.284398	1.04627
4.61_422.2113n	Fludrocortisone acetate 16070			421.204	4.60943	422.211	1																																		M-H, M+Na-2H	C23H31FO6	37.5	0	1.87867	89.99	0.303792	0.284398	1.04627
4.61_422.2113n	Fludrocortisone acetate 16071			421.204	4.60943	422.211	1																																		M-H, M+Na-2H	C23H31FO6	37.5	0	1.87867	89.99	0.303792	0.284398	1.04627
4.61_422.2113n	Fludrocortisone acetate 16072			421.204	4.60943	422.211	1																																		M-H, M+Na-2H	C23H31FO6	37.5	0	1.87867	89.99	0.303792	0.284398	1.04627
4.61_422.2113n	HMDB0035066		2',4,4'-Trihydroxy-6'-methoxy-3',5'-diprenylchalcone	421.204	4.60943	422.211	1																																		M-H, M+Na-2H	C26H30O5	36.4	0	4.58572	87.3595	0.303792	0.284398	1.04627
4.61_261.1244m/z	HMDB0011179		Prolylphenylalanine	261.124	4.6138		1																																		M-H	C14H18N2O3	52.3	65.6	-0.200206	95.9899	0.373285	0.314132	-1.16325
4.61_261.1244m/z	HMDB0029118		Tyrosyl-Valine	261.124	4.6138		1																																		M-H2O-H	C14H20N2O4	49.4	51.4	-0.18732	95.7381	0.373285	0.314132	-1.16325
4.61_261.1244m/z	HMDB0029139		Valyl-Tyrosine	261.124	4.6138		1																																		M-H2O-H	C14H20N2O4	48.7	47.7	-0.18732	95.7381	0.373285	0.314132	-1.16325
4.61_261.1244m/z	HMDB0139610		N-(4-amino-3-hydroxybutyl)-3-(4-hydroxy-3-methoxyphenyl)prop-2-enimidic acid	261.124	4.6138		1																																		M-H2O-H	C14H20N2O4	45	29.5	-0.18732	95.7381	0.373285	0.314132	-1.16325
4.61_261.1244m/z	HMDB0139611		N-(4-amino-2-hydroxybutyl)-3-(4-hydroxy-3-methoxyphenyl)prop-2-enimidic acid	261.124	4.6138		1																																		M-H2O-H	C14H20N2O4	45	29.5	-0.18732	95.7381	0.373285	0.314132	-1.16325
4.61_261.1244m/z	HMDB0011177		Phenylalanylproline	261.124	4.6138		1																																		M-H	C14H18N2O3	45	29.2	-0.200206	95.9899	0.373285	0.314132	-1.16325
4.61_261.1244m/z	HMDB0034292		Nb-Methyltetrahydroharmol	261.124	4.6138		1																																		M+FA-H	C13H16N2O	44.3	24.5	-0.242817	97.5814	0.373285	0.314132	-1.16325
4.61_261.1244m/z	HMDB0029837		Nb-Acetyl-Nb-methyltryptamine	261.124	4.6138		1																																		M+FA-H	C13H16N2O	43.8	21.9	-0.242817	97.5814	0.373285	0.314132	-1.16325
4.61_261.1244m/z	HMDB0139612		N-(4-aminobutyl)-3-(4-hydroxy-3-methoxyphenyl)oxirane-2-carboximidic acid	261.124	4.6138		1																																		M-H2O-H	C14H20N2O4	42.5	17.2	-0.18732	95.7381	0.373285	0.314132	-1.16325
4.61_261.1244m/z	HMDB0139614		N-(4-aminobutyl)-3-(2,4-dihydroxy-3-methoxyphenyl)prop-2-enimidic acid	261.124	4.6138		1																																		M-H2O-H	C14H20N2O4	42.5	16.9	-0.18732	95.7381	0.373285	0.314132	-1.16325
4.61_261.1244m/z	HMDB0139615		N-(4-aminobutyl)-3-(2,4-dihydroxy-5-methoxyphenyl)prop-2-enimidic acid	261.124	4.6138		1																																		M-H2O-H	C14H20N2O4	42.5	16.9	-0.18732	95.7381	0.373285	0.314132	-1.16325
4.61_261.1244m/z	HMDB0139616		N-(4-aminobutyl)-3-(3,4-dihydroxy-5-methoxyphenyl)prop-2-enimidic acid	261.124	4.6138		1																																		M-H2O-H	C14H20N2O4	42.5	16.9	-0.18732	95.7381	0.373285	0.314132	-1.16325
4.61_261.1244m/z	HMDB0033465		Feruloyl-2-hydroxyputrescine	261.124	4.6138		1																																		M-H2O-H	C14H20N2O4	42.4	16.3	-0.18732	95.7381	0.373285	0.314132	-1.16325
4.61_261.1244m/z	L-phenylalanyl-L-proline 15482			261.124	4.6138		1																																		M-H	C14H18N2O3	40.9	8.56	-0.198507	95.9899	0.373285	0.314132	-1.16325
4.61_261.1244m/z	L-phenylalanyl-L-proline 15481			261.124	4.6138		1																																		M-H	C14H18N2O3	40.7	7.71	-0.198507	95.9899	0.373285	0.314132	-1.16325
4.61_261.1244m/z	L-phenylalanyl-L-proline 15483			261.124	4.6138		1																																		M-H	C14H18N2O3	40.4	6.13	-0.198507	95.9899	0.373285	0.314132	-1.16325
4.61_261.1244m/z	HMDB0014617		Methohexital	261.124	4.6138		1																																		M-H	C14H18N2O3	39.1	0	-0.200206	95.9899	0.373285	0.314132	-1.16325
4.61_261.1244m/z	L-phenylalanyl-L-proline 16394			261.124	4.6138		1																																		M-H	C14H18N2O3	39.1	0	-0.198507	95.9899	0.373285	0.314132	-1.16325
4.61_261.1244m/z	L-phenylalanyl-L-proline 16395			261.124	4.6138		1																																		M-H	C14H18N2O3	39.1	0	-0.198507	95.9899	0.373285	0.314132	-1.16325
4.61_261.1244m/z	L-phenylalanyl-L-proline 16396			261.124	4.6138		1																																		M-H	C14H18N2O3	39.1	0	-0.198507	95.9899	0.373285	0.314132	-1.16325
4.61_261.1244m/z	Pro Phe 19965			261.124	4.6138		1																																		M-H	C14H18N2O3	39.1	0	-0.198507	95.9899	0.373285	0.314132	-1.16325
4.61_261.1244m/z	Pro Phe 19966			261.124	4.6138		1																																		M-H	C14H18N2O3	39.1	0	-0.198507	95.9899	0.373285	0.314132	-1.16325
4.61_261.1244m/z	Pro Phe 19967			261.124	4.6138		1																																		M-H	C14H18N2O3	39.1	0	-0.198507	95.9899	0.373285	0.314132	-1.16325
4.61_261.1244m/z	Tyr Val 20120			261.124	4.6138		1																																		M-H2O-H	C14H20N2O4	39.1	0	-0.186858	95.7381	0.373285	0.314132	-1.16325
4.61_261.1244m/z	Tyr Val 20121			261.124	4.6138		1																																		M-H2O-H	C14H20N2O4	39.1	0	-0.186858	95.7381	0.373285	0.314132	-1.16325
4.61_261.1244m/z	Tyr Val 20122			261.124	4.6138		1																																		M-H2O-H	C14H20N2O4	39.1	0	-0.186858	95.7381	0.373285	0.314132	-1.16325
4.61_261.1244m/z	Val Tyr 20084			261.124	4.6138		1																																		M-H2O-H	C14H20N2O4	39.1	0	-0.186858	95.7381	0.373285	0.314132	-1.16325
4.61_261.1244m/z	Val Tyr 20085			261.124	4.6138		1																																		M-H2O-H	C14H20N2O4	39.1	0	-0.186858	95.7381	0.373285	0.314132	-1.16325
4.61_261.1244m/z	Val Tyr 20086			261.124	4.6138		1																																		M-H2O-H	C14H20N2O4	39.1	0	-0.186858	95.7381	0.373285	0.314132	-1.16325
4.63_495.2054m/z	Phe Tyr Trp 6842			495.205	4.63133		1																																		M-H2O-H	C29H30N4O5	35.9	0	3.15072	83.3239	0.952641	0.512389	1.00699
4.63_495.2054m/z	Phe Tyr Trp 6843			495.205	4.63133		1																																		M-H2O-H	C29H30N4O5	35.9	0	3.15072	83.3239	0.952641	0.512389	1.00699
4.63_495.2054m/z	Phe Tyr Trp 6844			495.205	4.63133		1																																		M-H2O-H	C29H30N4O5	35.9	0	3.15072	83.3239	0.952641	0.512389	1.00699
4.63_495.2054m/z	Trp Phe Tyr 12376			495.205	4.63133		1																																		M-H2O-H	C29H30N4O5	35.9	0	3.15072	83.3239	0.952641	0.512389	1.00699
4.63_495.2054m/z	Trp Phe Tyr 12377			495.205	4.63133		1																																		M-H2O-H	C29H30N4O5	35.9	0	3.15072	83.3239	0.952641	0.512389	1.00699
4.63_495.2054m/z	Trp Phe Tyr 12378			495.205	4.63133		1																																		M-H2O-H	C29H30N4O5	35.9	0	3.15072	83.3239	0.952641	0.512389	1.00699
4.63_495.2054m/z	Tyr Phe Trp 11793			495.205	4.63133		1																																		M-H2O-H	C29H30N4O5	35.9	0	3.15072	83.3239	0.952641	0.512389	1.00699
4.63_495.2054m/z	Tyr Phe Trp 11794			495.205	4.63133		1																																		M-H2O-H	C29H30N4O5	35.9	0	3.15072	83.3239	0.952641	0.512389	1.00699
4.63_495.2054m/z	Tyr Phe Trp 11795			495.205	4.63133		1																																		M-H2O-H	C29H30N4O5	35.9	0	3.15072	83.3239	0.952641	0.512389	1.00699
4.63_495.2054m/z	Tyr Trp Phe 8964			495.205	4.63133		1																																		M-H2O-H	C29H30N4O5	35.9	0	3.15072	83.3239	0.952641	0.512389	1.00699
4.63_495.2054m/z	Tyr Trp Phe 8965			495.205	4.63133		1																																		M-H2O-H	C29H30N4O5	35.9	0	3.15072	83.3239	0.952641	0.512389	1.00699
4.63_495.2054m/z	Tyr Trp Phe 8966			495.205	4.63133		1																																		M-H2O-H	C29H30N4O5	35.9	0	3.15072	83.3239	0.952641	0.512389	1.00699
4.61_297.1011m/z	HMDB0094673		Cyclo(Leu-Phe)	297.101	4.6138		1																																		M+K-2H	C15H20N2O2	40.2	8.69	0.0967097	92.471	0.296687	0.283591	-1.25469
4.61_297.1011m/z	HMDB0033481		Baptifoline	297.101	4.6138		1																																		M+K-2H	C15H20N2O2	39.3	4.04	0.0967097	92.471	0.296687	0.283591	-1.25469
4.61_297.1011m/z	Fenspiride 31077			297.101	4.6138		1																																		M+K-2H	C15H20N2O2	38.5	0	0.0962874	92.471	0.296687	0.283591	-1.25469
4.61_297.1011m/z	Fenspiride 31078			297.101	4.6138		1																																		M+K-2H	C15H20N2O2	38.5	0	0.0962874	92.471	0.296687	0.283591	-1.25469
4.61_297.1011m/z	Fenspiride 31079			297.101	4.6138		1																																		M+K-2H	C15H20N2O2	38.5	0	0.0962874	92.471	0.296687	0.283591	-1.25469
4.61_297.1011m/z	HMDB0032889		1-[(2,5-Dimethylphenyl)azo]-2-naphthalenol	297.101	4.6138		1																																		M+Na-2H	C18H16N2O	37.8	0	0.642123	89.794	0.296687	0.283591	-1.25469
4.61_297.1011m/z	SC-66 29778			297.101	4.6138		1																																		M+Na-2H	C18H16N2O	37.8	0	0.642639	89.794	0.296687	0.283591	-1.25469
4.61_297.1011m/z	SC-66 29779			297.101	4.6138		1																																		M+Na-2H	C18H16N2O	37.8	0	0.642639	89.794	0.296687	0.283591	-1.25469
4.61_297.1011m/z	SC-66 29780			297.101	4.6138		1																																		M+Na-2H	C18H16N2O	37.8	0	0.642639	89.794	0.296687	0.283591	-1.25469
4.61_297.1011m/z	SC-66 29781			297.101	4.6138		1																																		M+Na-2H	C18H16N2O	37.8	0	0.642639	89.794	0.296687	0.283591	-1.25469
4.61_297.1011m/z	SC-66 29782			297.101	4.6138		1																																		M+Na-2H	C18H16N2O	37.8	0	0.642639	89.794	0.296687	0.283591	-1.25469
4.61_768.4764n	HMDB0115168		PA(20:4(5Z,8Z,11Z,14Z)/22:6(4Z,7Z,10Z,13Z,16Z,19Z))	767.469	4.6138	768.476	1					x										x																			M-H, M+Na-2H	C45H69O8P	36.3	0	4.40775	86.6195	0.286355	0.279846	1.17509
4.61_768.4764n	HMDB0115195		PA(20:4(8Z,11Z,14Z,17Z)/22:6(4Z,7Z,10Z,13Z,16Z,19Z))	767.469	4.6138	768.476	1					x										x																			M-H, M+Na-2H	C45H69O8P	36.3	0	4.40775	86.6195	0.286355	0.279846	1.17509
4.61_768.4764n	HMDB0115219		PA(20:5(5Z,8Z,11Z,14Z,17Z)/22:5(4Z,7Z,10Z,13Z,16Z))	767.469	4.6138	768.476	1					x										x																			M-H, M+Na-2H	C45H69O8P	36.3	0	4.40775	86.6195	0.286355	0.279846	1.17509
4.61_768.4764n	HMDB0115220		PA(20:5(5Z,8Z,11Z,14Z,17Z)/22:5(7Z,10Z,13Z,16Z,19Z))	767.469	4.6138	768.476	1					x										x																			M-H, M+Na-2H	C45H69O8P	36.3	0	4.40775	86.6195	0.286355	0.279846	1.17509
4.61_768.4764n	HMDB0115366		PA(22:5(4Z,7Z,10Z,13Z,16Z)/20:5(5Z,8Z,11Z,14Z,17Z))	767.469	4.6138	768.476	1					x										x																			M-H, M+Na-2H	C45H69O8P	36.3	0	4.40775	86.6195	0.286355	0.279846	1.17509
4.61_768.4764n	HMDB0115391		PA(22:5(7Z,10Z,13Z,16Z,19Z)/20:5(5Z,8Z,11Z,14Z,17Z))	767.469	4.6138	768.476	1					x										x																			M-H, M+Na-2H	C45H69O8P	36.3	0	4.40775	86.6195	0.286355	0.279846	1.17509
4.61_768.4764n	HMDB0115416		PA(22:6(4Z,7Z,10Z,13Z,16Z,19Z)/20:4(5Z,8Z,11Z,14Z))	767.469	4.6138	768.476	1					x										x																			M-H, M+Na-2H	C45H69O8P	36.3	0	4.40775	86.6195	0.286355	0.279846	1.17509
4.61_768.4764n	HMDB0115417		PA(22:6(4Z,7Z,10Z,13Z,16Z,19Z)/20:4(8Z,11Z,14Z,17Z))	767.469	4.6138	768.476	1					x										x																			M-H, M+Na-2H	C45H69O8P	36.3	0	4.40775	86.6195	0.286355	0.279846	1.17509
4.65_293.1508m/z	HMDB0028919		Isoleucyl-Tyrosine	293.151	4.64883		1							x				x						x		x				x											M-H	C15H22N2O4	53	72.5	0.562052	93.0319	0.0020748	0.0137485	-1.21677
4.65_293.1508m/z	HMDB0028941		Leucyl-Tyrosine	293.151	4.64883		1							x				x						x		x				x											M-H	C15H22N2O4	53	72.5	0.562052	93.0319	0.0020748	0.0137485	-1.21677
4.65_293.1508m/z	HMDB0029108		Tyrosyl-Isoleucine	293.151	4.64883		1							x				x						x		x				x											M-H	C15H22N2O4	48.1	48.2	0.562052	93.0319	0.0020748	0.0137485	-1.21677
4.65_293.1508m/z	HMDB0029109		Tyrosyl-Leucine	293.151	4.64883		1							x				x						x		x				x											M-H	C15H22N2O4	48.1	48.2	0.562052	93.0319	0.0020748	0.0137485	-1.21677
4.65_293.1508m/z	HMDB0015095		Pindolol	293.151	4.64883		1							x				x						x		x				x											M+FA-H	C14H20N2O2	45.1	31.6	0.666257	94.5106	0.0020748	0.0137485	-1.21677
4.65_293.1508m/z	HMDB0139646		N-(4-aminobutyl)-3-(4-hydroxy-3,5-dimethoxyphenyl)prop-2-enimidic acid	293.151	4.64883		1							x				x						x		x				x											M-H	C15H22N2O4	40.6	10.5	0.562052	93.0319	0.0020748	0.0137485	-1.21677
4.65_293.1508m/z	HMDB0033464		Sinapoylputrescine	293.151	4.64883		1							x				x						x		x				x											M-H	C15H22N2O4	40.5	10.4	0.562052	93.0319	0.0020748	0.0137485	-1.21677
4.65_293.1508m/z	Ile Tyr 19882			293.151	4.64883		1							x				x						x		x				x											M-H	C15H22N2O4	38.5	0	0.56271	93.0319	0.0020748	0.0137485	-1.21677
4.65_293.1508m/z	Ile Tyr 19883			293.151	4.64883		1							x				x						x		x				x											M-H	C15H22N2O4	38.5	0	0.56271	93.0319	0.0020748	0.0137485	-1.21677
4.65_293.1508m/z	Ile Tyr 19884			293.151	4.64883		1							x				x						x		x				x											M-H	C15H22N2O4	38.5	0	0.56271	93.0319	0.0020748	0.0137485	-1.21677
4.65_293.1508m/z	Leu Tyr 19932			293.151	4.64883		1							x				x						x		x				x											M-H	C15H22N2O4	38.5	0	0.56271	93.0319	0.0020748	0.0137485	-1.21677
4.65_293.1508m/z	Leu Tyr 19933			293.151	4.64883		1							x				x						x		x				x											M-H	C15H22N2O4	38.5	0	0.56271	93.0319	0.0020748	0.0137485	-1.21677
4.65_293.1508m/z	Leu Tyr 19934			293.151	4.64883		1							x				x						x		x				x											M-H	C15H22N2O4	38.5	0	0.56271	93.0319	0.0020748	0.0137485	-1.21677
4.65_293.1508m/z	Tyr Ile 20111			293.151	4.64883		1							x				x						x		x				x											M-H	C15H22N2O4	38.5	0	0.56271	93.0319	0.0020748	0.0137485	-1.21677
4.65_293.1508m/z	Tyr Ile 20112			293.151	4.64883		1							x				x						x		x				x											M-H	C15H22N2O4	38.5	0	0.56271	93.0319	0.0020748	0.0137485	-1.21677
4.65_293.1508m/z	Tyr Ile 20113			293.151	4.64883		1							x				x						x		x				x											M-H	C15H22N2O4	38.5	0	0.56271	93.0319	0.0020748	0.0137485	-1.21677
4.62_366.1801m/z	Ile Val Val 12536			366.18	4.61818		1																																		M+K-2H	C16H31N3O4	37.6	0	0.2598	88.4923	0.144908	0.222699	-1.18882
4.62_366.1801m/z	Ile Val Val 12537			366.18	4.61818		1																																		M+K-2H	C16H31N3O4	37.6	0	0.2598	88.4923	0.144908	0.222699	-1.18882
4.62_366.1801m/z	Ile Val Val 12538			366.18	4.61818		1																																		M+K-2H	C16H31N3O4	37.6	0	0.2598	88.4923	0.144908	0.222699	-1.18882
4.62_366.1801m/z	Leu Val Val 9295			366.18	4.61818		1																																		M+K-2H	C16H31N3O4	37.6	0	0.2598	88.4923	0.144908	0.222699	-1.18882
4.62_366.1801m/z	Leu Val Val 9296			366.18	4.61818		1																																		M+K-2H	C16H31N3O4	37.6	0	0.2598	88.4923	0.144908	0.222699	-1.18882
4.62_366.1801m/z	Leu Val Val 9297			366.18	4.61818		1																																		M+K-2H	C16H31N3O4	37.6	0	0.2598	88.4923	0.144908	0.222699	-1.18882
4.62_366.1801m/z	Val Ile Val 6556			366.18	4.61818		1																																		M+K-2H	C16H31N3O4	37.6	0	0.2598	88.4923	0.144908	0.222699	-1.18882
4.62_366.1801m/z	Val Ile Val 6557			366.18	4.61818		1																																		M+K-2H	C16H31N3O4	37.6	0	0.2598	88.4923	0.144908	0.222699	-1.18882
4.62_366.1801m/z	Val Ile Val 6558			366.18	4.61818		1																																		M+K-2H	C16H31N3O4	37.6	0	0.2598	88.4923	0.144908	0.222699	-1.18882
4.62_366.1801m/z	Val Leu Val 12741			366.18	4.61818		1																																		M+K-2H	C16H31N3O4	37.6	0	0.2598	88.4923	0.144908	0.222699	-1.18882
4.62_366.1801m/z	Val Leu Val 12742			366.18	4.61818		1																																		M+K-2H	C16H31N3O4	37.6	0	0.2598	88.4923	0.144908	0.222699	-1.18882
4.62_366.1801m/z	Val Leu Val 12743			366.18	4.61818		1																																		M+K-2H	C16H31N3O4	37.6	0	0.2598	88.4923	0.144908	0.222699	-1.18882
4.62_366.1801m/z	Val Val Ile 8897			366.18	4.61818		1																																		M+K-2H	C16H31N3O4	37.6	0	0.2598	88.4923	0.144908	0.222699	-1.18882
4.62_366.1801m/z	Val Val Ile 8898			366.18	4.61818		1																																		M+K-2H	C16H31N3O4	37.6	0	0.2598	88.4923	0.144908	0.222699	-1.18882
4.62_366.1801m/z	Val Val Ile 8899			366.18	4.61818		1																																		M+K-2H	C16H31N3O4	37.6	0	0.2598	88.4923	0.144908	0.222699	-1.18882
4.62_366.1801m/z	Val Val Leu 11715			366.18	4.61818		1																																		M+K-2H	C16H31N3O4	37.6	0	0.2598	88.4923	0.144908	0.222699	-1.18882
4.62_366.1801m/z	Val Val Leu 11716			366.18	4.61818		1																																		M+K-2H	C16H31N3O4	37.6	0	0.2598	88.4923	0.144908	0.222699	-1.18882
4.62_366.1801m/z	Val Val Leu 11717			366.18	4.61818		1																																		M+K-2H	C16H31N3O4	37.6	0	0.2598	88.4923	0.144908	0.222699	-1.18882
4.62_433.2223m/z	15-keto Latanoprost (free acid) 22675			433.222	4.61818		1							x												x															M+FA-H	C23H32O5	36	0	-2.18952	82.8328	0.649049	0.418861	-1.07159
4.62_433.2223m/z	15-keto Latanoprost (free acid) 22676			433.222	4.61818		1							x												x															M+FA-H	C23H32O5	36	0	-2.18952	82.8328	0.649049	0.418861	-1.07159
4.62_433.2223m/z	15-keto Latanoprost (free acid) 22677			433.222	4.61818		1							x												x															M+FA-H	C23H32O5	36	0	-2.18952	82.8328	0.649049	0.418861	-1.07159
4.62_433.2223m/z	15-keto Latanoprost (free acid) 25214			433.222	4.61818		1							x												x															M+FA-H	C23H32O5	36	0	-2.18952	82.8328	0.649049	0.418861	-1.07159
4.62_433.2223m/z	15-keto Latanoprost (free acid) 25215			433.222	4.61818		1							x												x															M+FA-H	C23H32O5	36	0	-2.18952	82.8328	0.649049	0.418861	-1.07159
4.62_433.2223m/z	15-keto Latanoprost (free acid) 25216			433.222	4.61818		1							x												x															M+FA-H	C23H32O5	36	0	-2.18952	82.8328	0.649049	0.418861	-1.07159
4.62_433.2223m/z	Arg Pro Tyr 3603			433.222	4.61818		1							x												x															M-H	C20H30N6O5	35.8	0	4.22653	83.7144	0.649049	0.418861	-1.07159
4.62_433.2223m/z	Arg Pro Tyr 3604			433.222	4.61818		1							x												x															M-H	C20H30N6O5	35.8	0	4.22653	83.7144	0.649049	0.418861	-1.07159
4.62_433.2223m/z	Arg Pro Tyr 3605			433.222	4.61818		1							x												x															M-H	C20H30N6O5	35.8	0	4.22653	83.7144	0.649049	0.418861	-1.07159
4.62_433.2223m/z	Grayanotoxin I 23298			433.222	4.61818		1							x												x															M+Na-2H	C22H36O7	35.8	0	3.77207	83.293	0.649049	0.418861	-1.07159
4.62_433.2223m/z	Grayanotoxin I 23299			433.222	4.61818		1							x												x															M+Na-2H	C22H36O7	35.8	0	3.77207	83.293	0.649049	0.418861	-1.07159
4.62_433.2223m/z	Grayanotoxin I 23300			433.222	4.61818		1							x												x															M+Na-2H	C22H36O7	35.8	0	3.77207	83.293	0.649049	0.418861	-1.07159
4.62_433.2223m/z	HMDB0003752		LysoPC(10:0)	433.222	4.61818		1							x												x															M+Na-2H	C18H39NO7P+	36.6	0	3.01955	86.5965	0.649049	0.418861	-1.07159
4.62_433.2223m/z	HMDB0060746		3-keto-Digoxigenin	433.222	4.61818		1							x												x															M+FA-H	C23H32O5	36	0	-2.18984	82.8328	0.649049	0.418861	-1.07159
4.62_433.2223m/z	Pro Arg Tyr 1629			433.222	4.61818		1							x												x															M-H	C20H30N6O5	35.8	0	4.22653	83.7144	0.649049	0.418861	-1.07159
4.62_433.2223m/z	Pro Arg Tyr 1630			433.222	4.61818		1							x												x															M-H	C20H30N6O5	35.8	0	4.22653	83.7144	0.649049	0.418861	-1.07159
4.62_433.2223m/z	Pro Arg Tyr 1631			433.222	4.61818		1							x												x															M-H	C20H30N6O5	35.8	0	4.22653	83.7144	0.649049	0.418861	-1.07159
4.62_433.2223m/z	Pro Tyr Arg 8168			433.222	4.61818		1							x												x															M-H	C20H30N6O5	35.8	0	4.22653	83.7144	0.649049	0.418861	-1.07159
4.62_433.2223m/z	Pro Tyr Arg 8169			433.222	4.61818		1							x												x															M-H	C20H30N6O5	35.8	0	4.22653	83.7144	0.649049	0.418861	-1.07159
4.62_433.2223m/z	Pro Tyr Arg 8170			433.222	4.61818		1							x												x															M-H	C20H30N6O5	35.8	0	4.22653	83.7144	0.649049	0.418861	-1.07159
4.62_433.2223m/z	Tyr Pro Arg 6601			433.222	4.61818		1							x												x															M-H	C20H30N6O5	35.8	0	4.22653	83.7144	0.649049	0.418861	-1.07159
4.62_433.2223m/z	Tyr Pro Arg 6602			433.222	4.61818		1							x												x															M-H	C20H30N6O5	35.8	0	4.22653	83.7144	0.649049	0.418861	-1.07159
4.62_433.2223m/z	Tyr Pro Arg 6603			433.222	4.61818		1							x												x															M-H	C20H30N6O5	35.8	0	4.22653	83.7144	0.649049	0.418861	-1.07159
4.62_487.2566m/z	HMDB0038732		alpha-Ionol O-[arabinosyl-(1->6)-glucoside]	487.257	4.61818		1																																		M-H	C24H40O10	39.7	9.79	3.463	92.7367	0.491767	0.36067	1.02292
4.62_487.2566m/z	HMDB0041580		4-Megastigmene-6a,9R-diol 9-[apiosyl-(1->6)-glucoside]	487.257	4.61818		1																																		M-H2O-H	C24H42O11	39.7	9.79	3.33981	92.4915	0.491767	0.36067	1.02292
4.62_487.2566m/z	HMDB0038327		(3b,9R)-5-Megastigmene-3,9-diol 9-[apiosyl-(1->6)-glucoside]	487.257	4.61818		1																																		M-H2O-H	C24H42O11	39.6	9.49	3.33981	92.4915	0.491767	0.36067	1.02292
4.62_487.2566m/z	HMDB0032472		Polyethylene, oxidized	487.257	4.61818		1																																		2M-H	C12H20O5	37.2	0	3.463	90.2932	0.491767	0.36067	1.02292
4.62_487.2566m/z	HMDB0062591		Prostaglandin G2 2-glyceryl Ester	487.257	4.61818		1																																		M+FA-H	C23H38O8	38	0	3.82324	94.2711	0.491767	0.36067	1.02292
4.63_523.2333m/z	Austricine 31527			523.233	4.62695		1																																		2M-H	C15H18O4	38.7	0	-0.80602	94.4882	0.920386	0.50404	-1.00053
4.63_523.2333m/z	Austricine 31528			523.233	4.62695		1																																		2M-H	C15H18O4	38.7	0	-0.80602	94.4882	0.920386	0.50404	-1.00053
4.63_523.2333m/z	Austricine 31529			523.233	4.62695		1																																		2M-H	C15H18O4	38.7	0	-0.80602	94.4882	0.920386	0.50404	-1.00053
4.63_523.2333m/z	Helenalin 14983			523.233	4.62695		1																																		2M-H	C15H18O4	38.7	0	-0.80602	94.4882	0.920386	0.50404	-1.00053
4.63_523.2333m/z	Helenalin 14984			523.233	4.62695		1																																		2M-H	C15H18O4	38.7	0	-0.80602	94.4882	0.920386	0.50404	-1.00053
4.63_523.2333m/z	Helenalin 14985			523.233	4.62695		1																																		2M-H	C15H18O4	38.7	0	-0.80602	94.4882	0.920386	0.50404	-1.00053
4.63_523.2333m/z	HMDB0030362		Cavipetin B	523.233	4.62695		1																																		M+Na-2H	C28H38O8	35.3	0	3.94823	81.171	0.920386	0.50404	-1.00053
4.63_523.2333m/z	HMDB0030549		5,6-Dihydro-4-methoxy-6-[2-(4-methoxyphenyl)ethyl]-2H-pyran-2-one	523.233	4.62695		1																																		2M-H	C15H18O4	38.7	0	-0.806232	94.4882	0.920386	0.50404	-1.00053
4.63_523.2333m/z	HMDB0030691		Dihydrosuberenol	523.233	4.62695		1																																		2M-H	C15H18O4	38.7	0	-0.806232	94.4882	0.920386	0.50404	-1.00053
4.63_523.2333m/z	HMDB0031355		28-Hydroxywithanolide E	523.233	4.62695		1																																		M+Na-2H	C28H38O8	35.3	0	3.94823	81.171	0.920386	0.50404	-1.00053
4.63_523.2333m/z	HMDB0033943		Withaperuvin G	523.233	4.62695		1																																		M+Na-2H	C28H38O8	35.3	0	3.94823	81.171	0.920386	0.50404	-1.00053
4.63_523.2333m/z	HMDB0034059		4beta-Hydroxywithanolide E	523.233	4.62695		1																																		M+Na-2H	C28H38O8	35.3	0	3.94823	81.171	0.920386	0.50404	-1.00053
4.63_523.2333m/z	HMDB0034339		Ixocarpalactone B	523.233	4.62695		1																																		M+Na-2H	C28H38O8	35.3	0	3.94823	81.171	0.920386	0.50404	-1.00053
4.63_523.2333m/z	HMDB0034400		Withaperuvin F	523.233	4.62695		1																																		M+Na-2H	C28H38O8	35.3	0	3.94823	81.171	0.920386	0.50404	-1.00053
4.63_523.2333m/z	HMDB0035596		Armexifolin	523.233	4.62695		1																																		2M-H	C15H18O4	38.7	0	-0.806232	94.4882	0.920386	0.50404	-1.00053
4.63_523.2333m/z	HMDB0038399		Enokipodin D	523.233	4.62695		1																																		2M-H	C15H18O4	38.7	0	-0.806232	94.4882	0.920386	0.50404	-1.00053
4.63_523.2333m/z	HMDB0038535		Physagulin C	523.233	4.62695		1																																		M-H2O-H	C30H38O9	35.7	0	-0.779446	79.2531	0.920386	0.50404	-1.00053
4.63_523.2333m/z	HMDB0039497		Dihydrowyerol	523.233	4.62695		1																																		2M-H	C15H18O4	38.7	0	-0.806232	94.4882	0.920386	0.50404	-1.00053
4.63_523.2333m/z	HMDB0124830		3-[4-hydroxy-2-methoxy-3-(3-methylbut-2-en-1-yl)phenyl]prop-2-enoic acid	523.233	4.62695		1																																		2M-H	C15H18O4	38.7	0	-0.806232	94.4882	0.920386	0.50404	-1.00053
4.63_523.2333m/z	Parthenin 14995			523.233	4.62695		1																																		2M-H	C15H18O4	38.7	0	-0.80602	94.4882	0.920386	0.50404	-1.00053
4.63_523.2333m/z	Parthenin 14996			523.233	4.62695		1																																		2M-H	C15H18O4	38.7	0	-0.80602	94.4882	0.920386	0.50404	-1.00053
4.63_523.2333m/z	Parthenin 14997			523.233	4.62695		1																																		2M-H	C15H18O4	38.7	0	-0.80602	94.4882	0.920386	0.50404	-1.00053
4.63_523.2333m/z	Parthenin 16376			523.233	4.62695		1																																		2M-H	C15H18O4	38.7	0	-0.80602	94.4882	0.920386	0.50404	-1.00053
4.63_523.2333m/z	Parthenin 16377			523.233	4.62695		1																																		2M-H	C15H18O4	38.7	0	-0.80602	94.4882	0.920386	0.50404	-1.00053
4.63_523.2333m/z	Parthenin 16378			523.233	4.62695		1																																		2M-H	C15H18O4	38.7	0	-0.80602	94.4882	0.920386	0.50404	-1.00053
4.65_599.3208m/z	HMDB0061696		1-Stearoylglycerophosphoinositol	599.321	4.65322		1																																		M-H	C27H53O12P	39.1	5.1	1.10268	91.929	0.859837	0.485643	-1.02867
4.65_599.3208m/z	HMDB0061704		2-Stearoylglycerophosphoinositol	599.321	4.65322		1																																		M-H	C27H53O12P	39.1	5.1	1.10268	91.929	0.859837	0.485643	-1.02867
4.65_599.3208m/z	HMDB0062777		1-stearoyl-sn-glycero-3-phospho-1D-myo-inositol	599.321	4.65322		1																																		M-H	C27H53O12P	39.1	5.1	1.10268	91.929	0.859837	0.485643	-1.02867
4.65_599.3208m/z	HMDB0240261		LysoPI(18:0/0:0)	599.321	4.65322		1																																		M-H	C27H53O12P	39.1	5.1	1.10268	91.929	0.859837	0.485643	-1.02867
4.69_290.1390m/z	HMDB0030178		(S)-Edulinine	290.139	4.68825		1															x		x																	M-H	C16H21NO4	37.3	4.31	-2.52299	85.2897	0.737508	0.446535	1.01717
4.69_290.1390m/z	HMDB0015088		Rizatriptan	290.139	4.68825		1															x		x																	M+Na-2H	C15H19N5	36.9	0	1.2398	85.8643	0.737508	0.446535	1.01717
4.69_290.1390m/z	HMDB0094675		N,O-Bis- (trimethylsilyl)phenylalanine	290.139	4.68825		1															x		x																	M-H2O-H	C15H27NO2Si2	33.9	0	-3.70002	73.6397	0.737508	0.446535	1.01717
4.65_635.2977m/z	Ala Gln Thr 3044			635.298	4.65322		1																			x															2M-H	C12H22N4O6	33.9	0	-4.48448	74.7046	0.959125	0.513866	-1.01285
4.65_635.2977m/z	Ala Gln Thr 3045			635.298	4.65322		1																			x															2M-H	C12H22N4O6	33.9	0	-4.48448	74.7046	0.959125	0.513866	-1.01285
4.65_635.2977m/z	Ala Gln Thr 3046			635.298	4.65322		1																			x															2M-H	C12H22N4O6	33.9	0	-4.48448	74.7046	0.959125	0.513866	-1.01285
4.65_635.2977m/z	Ala Thr Gln 11116			635.298	4.65322		1																			x															2M-H	C12H22N4O6	33.9	0	-4.48448	74.7046	0.959125	0.513866	-1.01285
4.65_635.2977m/z	Ala Thr Gln 11117			635.298	4.65322		1																			x															2M-H	C12H22N4O6	33.9	0	-4.48448	74.7046	0.959125	0.513866	-1.01285
4.65_635.2977m/z	Ala Thr Gln 11118			635.298	4.65322		1																			x															2M-H	C12H22N4O6	33.9	0	-4.48448	74.7046	0.959125	0.513866	-1.01285
4.65_635.2977m/z	Asn Ser Val 5727			635.298	4.65322		1																			x															2M-H	C12H22N4O6	33.9	0	-4.48448	74.7046	0.959125	0.513866	-1.01285
4.65_635.2977m/z	Asn Ser Val 5728			635.298	4.65322		1																			x															2M-H	C12H22N4O6	33.9	0	-4.48448	74.7046	0.959125	0.513866	-1.01285
4.65_635.2977m/z	Asn Ser Val 5729			635.298	4.65322		1																			x															2M-H	C12H22N4O6	33.9	0	-4.48448	74.7046	0.959125	0.513866	-1.01285
4.65_635.2977m/z	Asn Val Ser 10786			635.298	4.65322		1																			x															2M-H	C12H22N4O6	33.9	0	-4.48448	74.7046	0.959125	0.513866	-1.01285
4.65_635.2977m/z	Asn Val Ser 10787			635.298	4.65322		1																			x															2M-H	C12H22N4O6	33.9	0	-4.48448	74.7046	0.959125	0.513866	-1.01285
4.65_635.2977m/z	Asn Val Ser 10788			635.298	4.65322		1																			x															2M-H	C12H22N4O6	33.9	0	-4.48448	74.7046	0.959125	0.513866	-1.01285
4.65_635.2977m/z	Asp Gly Lys 4391			635.298	4.65322		1																			x															2M-H	C12H22N4O6	33.9	0	-4.48448	74.7046	0.959125	0.513866	-1.01285
4.65_635.2977m/z	Asp Gly Lys 4392			635.298	4.65322		1																			x															2M-H	C12H22N4O6	33.9	0	-4.48448	74.7046	0.959125	0.513866	-1.01285
4.65_635.2977m/z	Asp Lys Gly 4396			635.298	4.65322		1																			x															2M-H	C12H22N4O6	33.9	0	-4.48448	74.7046	0.959125	0.513866	-1.01285
4.65_635.2977m/z	Asp Lys Gly 4397			635.298	4.65322		1																			x															2M-H	C12H22N4O6	33.9	0	-4.48448	74.7046	0.959125	0.513866	-1.01285
4.65_635.2977m/z	Asp Lys Gly 4398			635.298	4.65322		1																			x															2M-H	C12H22N4O6	33.9	0	-4.48448	74.7046	0.959125	0.513866	-1.01285
4.65_635.2977m/z	Dihydro Isorescinnamine 28161			635.298	4.65322		1																			x															M-H	C35H44N2O9	36.4	0	0.524103	82.3956	0.959125	0.513866	-1.01285
4.65_635.2977m/z	Dihydro Isorescinnamine 28162			635.298	4.65322		1																			x															M-H	C35H44N2O9	36.4	0	0.524103	82.3956	0.959125	0.513866	-1.01285
4.65_635.2977m/z	Dihydro Isorescinnamine 28163			635.298	4.65322		1																			x															M-H	C35H44N2O9	36.4	0	0.524103	82.3956	0.959125	0.513866	-1.01285
4.65_635.2977m/z	Gly Asp Lys 5479			635.298	4.65322		1																			x															2M-H	C12H22N4O6	33.9	0	-4.48448	74.7046	0.959125	0.513866	-1.01285
4.65_635.2977m/z	Gly Asp Lys 5480			635.298	4.65322		1																			x															2M-H	C12H22N4O6	33.9	0	-4.48448	74.7046	0.959125	0.513866	-1.01285
4.65_635.2977m/z	Gly Asp Lys 5481			635.298	4.65322		1																			x															2M-H	C12H22N4O6	33.9	0	-4.48448	74.7046	0.959125	0.513866	-1.01285
4.65_635.2977m/z	Gly Lys Asp 13804			635.298	4.65322		1																			x															2M-H	C12H22N4O6	33.9	0	-4.48448	74.7046	0.959125	0.513866	-1.01285
4.65_635.2977m/z	Gly Lys Asp 13805			635.298	4.65322		1																			x															2M-H	C12H22N4O6	33.9	0	-4.48448	74.7046	0.959125	0.513866	-1.01285
4.65_635.2977m/z	Gly Lys Asp 13806			635.298	4.65322		1																			x															2M-H	C12H22N4O6	33.9	0	-4.48448	74.7046	0.959125	0.513866	-1.01285
4.65_635.2977m/z	Lys Asp Gly 4015			635.298	4.65322		1																			x															2M-H	C12H22N4O6	33.9	0	-4.48448	74.7046	0.959125	0.513866	-1.01285
4.65_635.2977m/z	Lys Asp Gly 4016			635.298	4.65322		1																			x															2M-H	C12H22N4O6	33.9	0	-4.48448	74.7046	0.959125	0.513866	-1.01285
4.65_635.2977m/z	Lys Asp Gly 4017			635.298	4.65322		1																			x															2M-H	C12H22N4O6	33.9	0	-4.48448	74.7046	0.959125	0.513866	-1.01285
4.65_635.2977m/z	Ser Val Asn 2981			635.298	4.65322		1																			x															2M-H	C12H22N4O6	33.9	0	-4.48448	74.7046	0.959125	0.513866	-1.01285
4.65_635.2977m/z	Ser Val Asn 2982			635.298	4.65322		1																			x															2M-H	C12H22N4O6	33.9	0	-4.48448	74.7046	0.959125	0.513866	-1.01285
4.65_635.2977m/z	Ser Val Asn 2983			635.298	4.65322		1																			x															2M-H	C12H22N4O6	33.9	0	-4.48448	74.7046	0.959125	0.513866	-1.01285
4.65_635.2977m/z	Thr Ala Gln 9469			635.298	4.65322		1																			x															2M-H	C12H22N4O6	33.9	0	-4.48448	74.7046	0.959125	0.513866	-1.01285
4.65_635.2977m/z	Thr Ala Gln 9470			635.298	4.65322		1																			x															2M-H	C12H22N4O6	33.9	0	-4.48448	74.7046	0.959125	0.513866	-1.01285
4.65_635.2977m/z	Thr Ala Gln 9471			635.298	4.65322		1																			x															2M-H	C12H22N4O6	33.9	0	-4.48448	74.7046	0.959125	0.513866	-1.01285
4.65_635.2977m/z	Thr Gln Ala 14697			635.298	4.65322		1																			x															2M-H	C12H22N4O6	33.9	0	-4.48448	74.7046	0.959125	0.513866	-1.01285
4.65_635.2977m/z	Thr Gln Ala 14698			635.298	4.65322		1																			x															2M-H	C12H22N4O6	33.9	0	-4.48448	74.7046	0.959125	0.513866	-1.01285
4.65_635.2977m/z	Thr Gln Ala 14699			635.298	4.65322		1																			x															2M-H	C12H22N4O6	33.9	0	-4.48448	74.7046	0.959125	0.513866	-1.01285
4.65_635.2977m/z	Val Asn Ser 3728			635.298	4.65322		1																			x															2M-H	C12H22N4O6	33.9	0	-4.48448	74.7046	0.959125	0.513866	-1.01285
4.65_635.2977m/z	Val Asn Ser 3729			635.298	4.65322		1																			x															2M-H	C12H22N4O6	33.9	0	-4.48448	74.7046	0.959125	0.513866	-1.01285
4.65_635.2977m/z	Val Asn Ser 3730			635.298	4.65322		1																			x															2M-H	C12H22N4O6	33.9	0	-4.48448	74.7046	0.959125	0.513866	-1.01285
4.65_635.2977m/z	Val Ser Asn 14781			635.298	4.65322		1																			x															2M-H	C12H22N4O6	33.9	0	-4.48448	74.7046	0.959125	0.513866	-1.01285
4.65_635.2977m/z	Val Ser Asn 14782			635.298	4.65322		1																			x															2M-H	C12H22N4O6	33.9	0	-4.48448	74.7046	0.959125	0.513866	-1.01285
4.65_635.2977m/z	Val Ser Asn 14783			635.298	4.65322		1																			x															2M-H	C12H22N4O6	33.9	0	-4.48448	74.7046	0.959125	0.513866	-1.01285
4.74_261.0412m/z	Bergapten 26414			261.041	4.7408		1																																		M+FA-H	C12H8O4	37.3	0	3.43984	90.3069	0.14271	0.221219	-1.71642
4.74_261.0412m/z	Bergapten 26415			261.041	4.7408		1																																		M+FA-H	C12H8O4	37.3	0	3.43984	90.3069	0.14271	0.221219	-1.71642
4.74_261.0412m/z	Bergapten 26416			261.041	4.7408		1																																		M+FA-H	C12H8O4	37.3	0	3.43984	90.3069	0.14271	0.221219	-1.71642
4.74_261.0412m/z	Daphnetin Diacetate 28947			261.041	4.7408		1																																		M-H	C13H10O6	37.1	0	2.83709	88.8942	0.14271	0.221219	-1.71642
4.74_261.0412m/z	Daphnetin Diacetate 28948			261.041	4.7408		1																																		M-H	C13H10O6	37.1	0	2.83709	88.8942	0.14271	0.221219	-1.71642
4.74_261.0412m/z	Daphnetin Diacetate 28949			261.041	4.7408		1																																		M-H	C13H10O6	37.1	0	2.83709	88.8942	0.14271	0.221219	-1.71642
4.74_261.0412m/z	HMDB0014693		Methoxsalen	261.041	4.7408		1																																		M+FA-H	C12H8O4	37.3	0	3.44106	90.3069	0.14271	0.221219	-1.71642
4.74_261.0412m/z	HMDB0030637		Bergapten	261.041	4.7408		1																																		M+FA-H	C12H8O4	37.3	0	3.44106	90.3069	0.14271	0.221219	-1.71642
4.74_261.0412m/z	HMDB0032644		Maclurin	261.041	4.7408		1																																		M-H	C13H10O6	37.1	0	2.83694	88.8942	0.14271	0.221219	-1.71642
4.74_261.0412m/z	HMDB0033071		Propyl 1-(propylsulfinyl)propyl disulfide	261.041	4.7408		1																																		M+Na-2H	C9H20OS3	35	0	-4.54481	80.3193	0.14271	0.221219	-1.71642
4.74_261.0412m/z	HMDB0138947		4-hydroxy-7-methyl-5H-furo[2,3-g]isochromen-5-one	261.041	4.7408		1																																		M+FA-H	C12H8O4	37.3	0	3.44106	90.3069	0.14271	0.221219	-1.71642
4.75_229.1191m/z	1-Aminocyclobutane Carboxylic Acid 17606			229.119	4.74518		1																																		2M-H	C5H9NO2	39.4	0	-1.23671	98.3688	0.698393	0.432225	1.06034
4.75_229.1191m/z	1-Aminocyclobutane Carboxylic Acid 17607			229.119	4.74518		1																																		2M-H	C5H9NO2	39.4	0	-1.23671	98.3688	0.698393	0.432225	1.06034
4.75_229.1191m/z	1-Aminocyclobutane Carboxylic Acid 17608			229.119	4.74518		1																																		2M-H	C5H9NO2	39.4	0	-1.23671	98.3688	0.698393	0.432225	1.06034
4.75_229.1191m/z	HMDB0000162		L-Proline	229.119	4.74518		1																																		2M-H	C5H9NO2	39.4	0	-1.23265	98.3688	0.698393	0.432225	1.06034
4.75_229.1191m/z	HMDB0003411		D-Proline	229.119	4.74518		1																																		2M-H	C5H9NO2	39.4	0	-1.23265	98.3688	0.698393	0.432225	1.06034
4.75_229.1191m/z	HMDB0012880		Acetamidopropanal	229.119	4.74518		1																																		2M-H	C5H9NO2	39.4	0	-1.23265	98.3688	0.698393	0.432225	1.06034
4.75_229.1191m/z	HMDB0028876		Hydroxyprolyl-Valine	229.119	4.74518		1																																		M-H	C10H18N2O4	38.2	0	-1.23265	92.3152	0.698393	0.432225	1.06034
4.75_229.1191m/z	HMDB0029128		Valyl-Hydroxyproline	229.119	4.74518		1																																		M-H	C10H18N2O4	38.2	0	-1.23265	92.3152	0.698393	0.432225	1.06034
4.75_229.1191m/z	HMDB0030409		4-Amino-2-methylenebutanoic acid	229.119	4.74518		1																																		2M-H	C5H9NO2	39.4	0	-1.23265	98.3688	0.698393	0.432225	1.06034
4.75_229.1191m/z	HMDB0034208		Pterolactam	229.119	4.74518		1																																		2M-H	C5H9NO2	39.4	0	-1.23265	98.3688	0.698393	0.432225	1.06034
4.75_229.1191m/z	HMDB0061384		N-(3-acetamidopropyl)pyrrolidin-2-one	229.119	4.74518		1																																		M+FA-H	C9H16N2O2	38.4	0	-1.54064	93.8352	0.698393	0.432225	1.06034
4.75_229.1191m/z	L-Proline 27955			229.119	4.74518		1																																		2M-H	C5H9NO2	39.4	0	-1.23671	98.3688	0.698393	0.432225	1.06034
4.75_229.1191m/z	L-Proline 27956			229.119	4.74518		1																																		2M-H	C5H9NO2	39.4	0	-1.23671	98.3688	0.698393	0.432225	1.06034
4.75_229.1191m/z	L-Proline 27957			229.119	4.74518		1																																		2M-H	C5H9NO2	39.4	0	-1.23671	98.3688	0.698393	0.432225	1.06034
4.75_229.1191m/z	L-Proline 27958			229.119	4.74518		1																																		2M-H	C5H9NO2	39.4	0	-1.23671	98.3688	0.698393	0.432225	1.06034
4.75_229.1191m/z	L-Proline 27959			229.119	4.74518		1																																		2M-H	C5H9NO2	39.4	0	-1.23671	98.3688	0.698393	0.432225	1.06034
4.75_229.1191m/z	L-PROLINE_Amide			229.119	4.74518		1																																		2M-H	C5H9NO2	39.4	0	-1.20542	98.3688	0.698393	0.432225	1.06034
4.75_229.1191m/z	L-PROLINE-01			229.119	4.74518		1																																		2M-H	C5H9NO2	39.4	0	-1.20542	98.3688	0.698393	0.432225	1.06034
4.75_229.1191m/z	L-PROLINE-53			229.119	4.74518		1																																		2M-H	C5H9NO2	39.4	0	-1.15849	98.3688	0.698393	0.432225	1.06034
4.75_229.1191m/z	PROLINE_Amide			229.119	4.74518		1																																		2M-H	C5H9NO2	39.4	0	-1.2454	98.3688	0.698393	0.432225	1.06034
4.75_229.1191m/z	PROLINE-01			229.119	4.74518		1																																		2M-H	C5H9NO2	39.4	0	-1.2454	98.3688	0.698393	0.432225	1.06034
4.75_239.0591m/z	HMDB0032756		N-Methyl-1H-indole-3-propanamide	239.059	4.74518		1																																		M+K-2H	C12H14N2O	39.5	2.16	-0.507027	95.837	0.344341	0.300482	-1.16666
4.75_239.0591m/z	HMDB0029835		Tetrahydroharmol	239.059	4.74518		1																																		M+K-2H	C12H14N2O	39.2	0.727	-0.507027	95.837	0.344341	0.300482	-1.16666
4.75_241.0562m/z	D-GLUCONATE-38			241.056	4.74518		1																																		M+FA-H	C6H12O7	39.1	0	-1.44054	97.3837	0.252342	0.270513	-1.25924
4.75_241.0562m/z	D-Mannonate 27574			241.056	4.74518		1																																		M+FA-H	C6H12O7	39.1	0	-1.55785	97.3837	0.252342	0.270513	-1.25924
4.75_241.0562m/z	D-Mannonate 27575			241.056	4.74518		1																																		M+FA-H	C6H12O7	39.1	0	-1.55785	97.3837	0.252342	0.270513	-1.25924
4.75_241.0562m/z	Galactonic acid 27572			241.056	4.74518		1																																		M+FA-H	C6H12O7	39.1	0	-1.55785	97.3837	0.252342	0.270513	-1.25924
4.75_241.0562m/z	Galactonic acid 27573			241.056	4.74518		1																																		M+FA-H	C6H12O7	39.1	0	-1.55785	97.3837	0.252342	0.270513	-1.25924
4.75_241.0562m/z	Gluconic acid 27568			241.056	4.74518		1																																		M+FA-H	C6H12O7	39.1	0	-1.55785	97.3837	0.252342	0.270513	-1.25924
4.75_241.0562m/z	Gluconic acid 27569			241.056	4.74518		1																																		M+FA-H	C6H12O7	39.1	0	-1.55785	97.3837	0.252342	0.270513	-1.25924
4.75_241.0562m/z	GLUCONIC ACID-15			241.056	4.74518		1																																		M+FA-H	C6H12O7	39.1	0	-1.44054	97.3837	0.252342	0.270513	-1.25924
4.75_241.0562m/z	Gulonic acid 27570			241.056	4.74518		1																																		M+FA-H	C6H12O7	39.1	0	-1.55785	97.3837	0.252342	0.270513	-1.25924
4.75_241.0562m/z	Gulonic acid 27571			241.056	4.74518		1																																		M+FA-H	C6H12O7	39.1	0	-1.55785	97.3837	0.252342	0.270513	-1.25924
4.75_241.0562m/z	HMDB0000565		Galactonic acid	241.056	4.74518		1																																		M+FA-H	C6H12O7	39.1	0	-1.55643	97.3837	0.252342	0.270513	-1.25924
4.75_241.0562m/z	HMDB0000625		Gluconic acid	241.056	4.74518		1																																		M+FA-H	C6H12O7	39.1	0	-1.55643	97.3837	0.252342	0.270513	-1.25924
4.75_241.0562m/z	HMDB0003290		Gulonic acid	241.056	4.74518		1																																		M+FA-H	C6H12O7	39.1	0	-1.55643	97.3837	0.252342	0.270513	-1.25924
4.75_300.1929m/z	Ala Ile Val 13423			300.193	4.74518		1																			x															M-H	C14H27N3O4	38.3	0	-0.0742993	91.4031	0.424834	0.335169	-1.23205
4.75_300.1929m/z	Ala Ile Val 13424			300.193	4.74518		1																			x															M-H	C14H27N3O4	38.3	0	-0.0742993	91.4031	0.424834	0.335169	-1.23205
4.75_300.1929m/z	Ala Ile Val 13425			300.193	4.74518		1																			x															M-H	C14H27N3O4	38.3	0	-0.0742993	91.4031	0.424834	0.335169	-1.23205
4.75_300.1929m/z	Ala Val Leu 4328			300.193	4.74518		1																			x															M-H	C14H27N3O4	38.3	0	-0.0742993	91.4031	0.424834	0.335169	-1.23205
4.75_300.1929m/z	Ala Val Leu 4329			300.193	4.74518		1																			x															M-H	C14H27N3O4	38.3	0	-0.0742993	91.4031	0.424834	0.335169	-1.23205
4.75_300.1929m/z	Ala Val Leu 4330			300.193	4.74518		1																			x															M-H	C14H27N3O4	38.3	0	-0.0742993	91.4031	0.424834	0.335169	-1.23205
4.75_300.1929m/z	Gly Ile Ile 4495			300.193	4.74518		1																			x															M-H	C14H27N3O4	38.3	0	-0.0742993	91.4031	0.424834	0.335169	-1.23205
4.75_300.1929m/z	Gly Ile Ile 4496			300.193	4.74518		1																			x															M-H	C14H27N3O4	38.3	0	-0.0742993	91.4031	0.424834	0.335169	-1.23205
4.75_300.1929m/z	Gly Ile Ile 4497			300.193	4.74518		1																			x															M-H	C14H27N3O4	38.3	0	-0.0742993	91.4031	0.424834	0.335169	-1.23205
4.75_300.1929m/z	Gly Ile Leu 20216			300.193	4.74518		1																			x															M-H	C14H27N3O4	38.3	0	-0.0742993	91.4031	0.424834	0.335169	-1.23205
4.75_300.1929m/z	Gly Ile Leu 20217			300.193	4.74518		1																			x															M-H	C14H27N3O4	38.3	0	-0.0742993	91.4031	0.424834	0.335169	-1.23205
4.75_300.1929m/z	Gly Ile Leu 20218			300.193	4.74518		1																			x															M-H	C14H27N3O4	38.3	0	-0.0742993	91.4031	0.424834	0.335169	-1.23205
4.75_300.1929m/z	Gly Leu Leu 7900			300.193	4.74518		1																			x															M-H	C14H27N3O4	38.3	0	-0.0742993	91.4031	0.424834	0.335169	-1.23205
4.75_300.1929m/z	Gly Leu Leu 7901			300.193	4.74518		1																			x															M-H	C14H27N3O4	38.3	0	-0.0742993	91.4031	0.424834	0.335169	-1.23205
4.75_300.1929m/z	Gly Leu Leu 7902			300.193	4.74518		1																			x															M-H	C14H27N3O4	38.3	0	-0.0742993	91.4031	0.424834	0.335169	-1.23205
4.75_300.1929m/z	Ile Ala Val 7451			300.193	4.74518		1																			x															M-H	C14H27N3O4	38.3	0	-0.0742993	91.4031	0.424834	0.335169	-1.23205
4.75_300.1929m/z	Ile Ala Val 7452			300.193	4.74518		1																			x															M-H	C14H27N3O4	38.3	0	-0.0742993	91.4031	0.424834	0.335169	-1.23205
4.75_300.1929m/z	Ile Ala Val 7453			300.193	4.74518		1																			x															M-H	C14H27N3O4	38.3	0	-0.0742993	91.4031	0.424834	0.335169	-1.23205
4.75_300.1929m/z	Ile Gly Ile 7469			300.193	4.74518		1																			x															M-H	C14H27N3O4	38.3	0	-0.0742993	91.4031	0.424834	0.335169	-1.23205
4.75_300.1929m/z	Ile Gly Ile 7470			300.193	4.74518		1																			x															M-H	C14H27N3O4	38.3	0	-0.0742993	91.4031	0.424834	0.335169	-1.23205
4.75_300.1929m/z	Ile Gly Ile 7471			300.193	4.74518		1																			x															M-H	C14H27N3O4	38.3	0	-0.0742993	91.4031	0.424834	0.335169	-1.23205
4.75_300.1929m/z	Ile Gly Leu 7472			300.193	4.74518		1																			x															M-H	C14H27N3O4	38.3	0	-0.0742993	91.4031	0.424834	0.335169	-1.23205
4.75_300.1929m/z	Ile Gly Leu 7473			300.193	4.74518		1																			x															M-H	C14H27N3O4	38.3	0	-0.0742993	91.4031	0.424834	0.335169	-1.23205
4.75_300.1929m/z	Ile Gly Leu 7474			300.193	4.74518		1																			x															M-H	C14H27N3O4	38.3	0	-0.0742993	91.4031	0.424834	0.335169	-1.23205
4.75_300.1929m/z	Ile Ile Gly 4596			300.193	4.74518		1																			x															M-H	C14H27N3O4	38.3	0	-0.0742993	91.4031	0.424834	0.335169	-1.23205
4.75_300.1929m/z	Ile Ile Gly 4597			300.193	4.74518		1																			x															M-H	C14H27N3O4	38.3	0	-0.0742993	91.4031	0.424834	0.335169	-1.23205
4.75_300.1929m/z	Ile Ile Gly 4598			300.193	4.74518		1																			x															M-H	C14H27N3O4	38.3	0	-0.0742993	91.4031	0.424834	0.335169	-1.23205
4.75_300.1929m/z	Ile Leu Gly 13936			300.193	4.74518		1																			x															M-H	C14H27N3O4	38.3	0	-0.0742993	91.4031	0.424834	0.335169	-1.23205
4.75_300.1929m/z	Ile Leu Gly 13937			300.193	4.74518		1																			x															M-H	C14H27N3O4	38.3	0	-0.0742993	91.4031	0.424834	0.335169	-1.23205
4.75_300.1929m/z	Ile Leu Gly 13938			300.193	4.74518		1																			x															M-H	C14H27N3O4	38.3	0	-0.0742993	91.4031	0.424834	0.335169	-1.23205
4.75_300.1929m/z	Ile Val Ala 20264			300.193	4.74518		1																			x															M-H	C14H27N3O4	38.3	0	-0.0742993	91.4031	0.424834	0.335169	-1.23205
4.75_300.1929m/z	Ile Val Ala 20265			300.193	4.74518		1																			x															M-H	C14H27N3O4	38.3	0	-0.0742993	91.4031	0.424834	0.335169	-1.23205
4.75_300.1929m/z	Ile Val Ala 20266			300.193	4.74518		1																			x															M-H	C14H27N3O4	38.3	0	-0.0742993	91.4031	0.424834	0.335169	-1.23205
4.75_300.1929m/z	Leu Ala Val 11397			300.193	4.74518		1																			x															M-H	C14H27N3O4	38.3	0	-0.0742993	91.4031	0.424834	0.335169	-1.23205
4.75_300.1929m/z	Leu Ala Val 11398			300.193	4.74518		1																			x															M-H	C14H27N3O4	38.3	0	-0.0742993	91.4031	0.424834	0.335169	-1.23205
4.75_300.1929m/z	Leu Ala Val 11399			300.193	4.74518		1																			x															M-H	C14H27N3O4	38.3	0	-0.0742993	91.4031	0.424834	0.335169	-1.23205
4.75_300.1929m/z	Leu Gly Leu 14062			300.193	4.74518		1																			x															M-H	C14H27N3O4	38.3	0	-0.0742993	91.4031	0.424834	0.335169	-1.23205
4.75_300.1929m/z	Leu Gly Leu 14063			300.193	4.74518		1																			x															M-H	C14H27N3O4	38.3	0	-0.0742993	91.4031	0.424834	0.335169	-1.23205
4.75_300.1929m/z	Leu Gly Leu 14064			300.193	4.74518		1																			x															M-H	C14H27N3O4	38.3	0	-0.0742993	91.4031	0.424834	0.335169	-1.23205
4.75_300.1929m/z	Leu Ile Gly 4036			300.193	4.74518		1																			x															M-H	C14H27N3O4	38.3	0	-0.0742993	91.4031	0.424834	0.335169	-1.23205
4.75_300.1929m/z	Leu Ile Gly 4037			300.193	4.74518		1																			x															M-H	C14H27N3O4	38.3	0	-0.0742993	91.4031	0.424834	0.335169	-1.23205
4.75_300.1929m/z	Leu Ile Gly 4038			300.193	4.74518		1																			x															M-H	C14H27N3O4	38.3	0	-0.0742993	91.4031	0.424834	0.335169	-1.23205
4.75_300.1929m/z	Leu Leu Gly 14086			300.193	4.74518		1																			x															M-H	C14H27N3O4	38.3	0	-0.0742993	91.4031	0.424834	0.335169	-1.23205
4.75_300.1929m/z	Leu Leu Gly 14087			300.193	4.74518		1																			x															M-H	C14H27N3O4	38.3	0	-0.0742993	91.4031	0.424834	0.335169	-1.23205
4.75_300.1929m/z	Leu Leu Gly 14088			300.193	4.74518		1																			x															M-H	C14H27N3O4	38.3	0	-0.0742993	91.4031	0.424834	0.335169	-1.23205
4.75_300.1929m/z	Leu Val Ala 20306			300.193	4.74518		1																			x															M-H	C14H27N3O4	38.3	0	-0.0742993	91.4031	0.424834	0.335169	-1.23205
4.75_300.1929m/z	Leu Val Ala 20307			300.193	4.74518		1																			x															M-H	C14H27N3O4	38.3	0	-0.0742993	91.4031	0.424834	0.335169	-1.23205
4.75_300.1929m/z	Leu Val Ala 20308			300.193	4.74518		1																			x															M-H	C14H27N3O4	38.3	0	-0.0742993	91.4031	0.424834	0.335169	-1.23205
4.75_300.1929m/z	Val Ala Ile 8861			300.193	4.74518		1																			x															M-H	C14H27N3O4	38.3	0	-0.0742993	91.4031	0.424834	0.335169	-1.23205
4.75_300.1929m/z	Val Ala Ile 8862			300.193	4.74518		1																			x															M-H	C14H27N3O4	38.3	0	-0.0742993	91.4031	0.424834	0.335169	-1.23205
4.75_300.1929m/z	Val Ala Ile 8863			300.193	4.74518		1																			x															M-H	C14H27N3O4	38.3	0	-0.0742993	91.4031	0.424834	0.335169	-1.23205
4.75_300.1929m/z	Val Ala Leu 8864			300.193	4.74518		1																			x															M-H	C14H27N3O4	38.3	0	-0.0742993	91.4031	0.424834	0.335169	-1.23205
4.75_300.1929m/z	Val Ala Leu 8865			300.193	4.74518		1																			x															M-H	C14H27N3O4	38.3	0	-0.0742993	91.4031	0.424834	0.335169	-1.23205
4.75_300.1929m/z	Val Ala Leu 8866			300.193	4.74518		1																			x															M-H	C14H27N3O4	38.3	0	-0.0742993	91.4031	0.424834	0.335169	-1.23205
4.75_300.1929m/z	Val Ile Ala 5246			300.193	4.74518		1																			x															M-H	C14H27N3O4	38.3	0	-0.0742993	91.4031	0.424834	0.335169	-1.23205
4.75_300.1929m/z	Val Ile Ala 5247			300.193	4.74518		1																			x															M-H	C14H27N3O4	38.3	0	-0.0742993	91.4031	0.424834	0.335169	-1.23205
4.75_300.1929m/z	Val Ile Ala 5248			300.193	4.74518		1																			x															M-H	C14H27N3O4	38.3	0	-0.0742993	91.4031	0.424834	0.335169	-1.23205
4.75_300.1929m/z	Val Leu Ala 11703			300.193	4.74518		1																			x															M-H	C14H27N3O4	38.3	0	-0.0742993	91.4031	0.424834	0.335169	-1.23205
4.75_300.1929m/z	Val Leu Ala 11704			300.193	4.74518		1																			x															M-H	C14H27N3O4	38.3	0	-0.0742993	91.4031	0.424834	0.335169	-1.23205
4.75_300.1929m/z	Val Leu Ala 11705			300.193	4.74518		1																			x															M-H	C14H27N3O4	38.3	0	-0.0742993	91.4031	0.424834	0.335169	-1.23205
4.75_336.1697m/z	HMDB0015634		Saxagliptin	336.17	4.74957		1																			x															M+Na-2H	C18H25N3O2	37.4	0	1.15253	88.229	0.582706	0.395517	-1.13241
4.75_336.1697m/z	HMDB0040383		(Â±)-Pandamarine	336.17	4.74957		1																			x															M+Na-2H	C18H25N3O2	37.4	0	1.15253	88.229	0.582706	0.395517	-1.13241
4.75_380.1959m/z	Ile Ile Val 3252			380.196	4.74957		1																																		M+K-2H	C17H33N3O4	36.8	0	0.473711	84.7061	0.519594	0.372891	1.03059
4.75_380.1959m/z	Ile Ile Val 3253			380.196	4.74957		1																																		M+K-2H	C17H33N3O4	36.8	0	0.473711	84.7061	0.519594	0.372891	1.03059
4.75_380.1959m/z	Ile Ile Val 3254			380.196	4.74957		1																																		M+K-2H	C17H33N3O4	36.8	0	0.473711	84.7061	0.519594	0.372891	1.03059
4.75_380.1959m/z	Ile Val Ile 1456			380.196	4.74957		1																																		M+K-2H	C17H33N3O4	36.8	0	0.473711	84.7061	0.519594	0.372891	1.03059
4.75_380.1959m/z	Ile Val Ile 1457			380.196	4.74957		1																																		M+K-2H	C17H33N3O4	36.8	0	0.473711	84.7061	0.519594	0.372891	1.03059
4.75_380.1959m/z	Ile Val Ile 1458			380.196	4.74957		1																																		M+K-2H	C17H33N3O4	36.8	0	0.473711	84.7061	0.519594	0.372891	1.03059
4.75_380.1959m/z	Ile Val Leu 10615			380.196	4.74957		1																																		M+K-2H	C17H33N3O4	36.8	0	0.473711	84.7061	0.519594	0.372891	1.03059
4.75_380.1959m/z	Ile Val Leu 10616			380.196	4.74957		1																																		M+K-2H	C17H33N3O4	36.8	0	0.473711	84.7061	0.519594	0.372891	1.03059
4.75_380.1959m/z	Ile Val Leu 10617			380.196	4.74957		1																																		M+K-2H	C17H33N3O4	36.8	0	0.473711	84.7061	0.519594	0.372891	1.03059
4.75_380.1959m/z	Leu Ile Val 8035			380.196	4.74957		1																																		M+K-2H	C17H33N3O4	36.8	0	0.473711	84.7061	0.519594	0.372891	1.03059
4.75_380.1959m/z	Leu Ile Val 8036			380.196	4.74957		1																																		M+K-2H	C17H33N3O4	36.8	0	0.473711	84.7061	0.519594	0.372891	1.03059
4.75_380.1959m/z	Leu Ile Val 8037			380.196	4.74957		1																																		M+K-2H	C17H33N3O4	36.8	0	0.473711	84.7061	0.519594	0.372891	1.03059
4.75_380.1959m/z	Leu Val Ile 2093			380.196	4.74957		1																																		M+K-2H	C17H33N3O4	36.8	0	0.473711	84.7061	0.519594	0.372891	1.03059
4.75_380.1959m/z	Leu Val Ile 2094			380.196	4.74957		1																																		M+K-2H	C17H33N3O4	36.8	0	0.473711	84.7061	0.519594	0.372891	1.03059
4.75_380.1959m/z	Leu Val Ile 2095			380.196	4.74957		1																																		M+K-2H	C17H33N3O4	36.8	0	0.473711	84.7061	0.519594	0.372891	1.03059
4.75_380.1959m/z	Leu Val Leu 8653			380.196	4.74957		1																																		M+K-2H	C17H33N3O4	36.8	0	0.473711	84.7061	0.519594	0.372891	1.03059
4.75_380.1959m/z	Leu Val Leu 8654			380.196	4.74957		1																																		M+K-2H	C17H33N3O4	36.8	0	0.473711	84.7061	0.519594	0.372891	1.03059
4.75_380.1959m/z	Leu Val Leu 8655			380.196	4.74957		1																																		M+K-2H	C17H33N3O4	36.8	0	0.473711	84.7061	0.519594	0.372891	1.03059
4.75_380.1959m/z	Val Ile Ile 6553			380.196	4.74957		1																																		M+K-2H	C17H33N3O4	36.8	0	0.473711	84.7061	0.519594	0.372891	1.03059
4.75_380.1959m/z	Val Ile Ile 6554			380.196	4.74957		1																																		M+K-2H	C17H33N3O4	36.8	0	0.473711	84.7061	0.519594	0.372891	1.03059
4.75_380.1959m/z	Val Ile Ile 6555			380.196	4.74957		1																																		M+K-2H	C17H33N3O4	36.8	0	0.473711	84.7061	0.519594	0.372891	1.03059
4.75_380.1959m/z	Val Ile Leu 25818			380.196	4.74957		1																																		M+K-2H	C17H33N3O4	36.8	0	0.473711	84.7061	0.519594	0.372891	1.03059
4.75_380.1959m/z	Val Ile Leu 25819			380.196	4.74957		1																																		M+K-2H	C17H33N3O4	36.8	0	0.473711	84.7061	0.519594	0.372891	1.03059
4.75_380.1959m/z	Val Ile Leu 25820			380.196	4.74957		1																																		M+K-2H	C17H33N3O4	36.8	0	0.473711	84.7061	0.519594	0.372891	1.03059
4.75_380.1959m/z	Val Leu Ile 2272			380.196	4.74957		1																																		M+K-2H	C17H33N3O4	36.8	0	0.473711	84.7061	0.519594	0.372891	1.03059
4.75_380.1959m/z	Val Leu Ile 2273			380.196	4.74957		1																																		M+K-2H	C17H33N3O4	36.8	0	0.473711	84.7061	0.519594	0.372891	1.03059
4.75_380.1959m/z	Val Leu Ile 2274			380.196	4.74957		1																																		M+K-2H	C17H33N3O4	36.8	0	0.473711	84.7061	0.519594	0.372891	1.03059
4.75_427.2563m/z	HMDB0029135		Valyl-Proline	427.256	4.74957		1																																		2M-H	C10H18N2O3	49	48.3	0.145123	97.0748	0.634454	0.413417	1.01366
4.75_427.2563m/z	HMDB0029030		Prolyl-Valine	427.256	4.74957		1																																		2M-H	C10H18N2O3	48.8	47	0.145123	97.0748	0.634454	0.413417	1.01366
4.75_427.2563m/z	HMDB0003581		Dethiobiotin	427.256	4.74957		1																																		2M-H	C10H18N2O3	44.4	24.9	0.145123	97.0748	0.634454	0.413417	1.01366
4.75_427.2563m/z	DETHIOBIOTIN-173			427.256	4.74957		1																																		2M-H	C10H18N2O3	41.1	8.38	-0.0115771	97.0748	0.634454	0.413417	1.01366
4.75_427.2563m/z	d-Dethiobiotin 26016			427.256	4.74957		1																																		2M-H	C10H18N2O3	39.4	0	0.147204	97.0748	0.634454	0.413417	1.01366
4.75_427.2563m/z	d-Dethiobiotin 26017			427.256	4.74957		1																																		2M-H	C10H18N2O3	39.4	0	0.147204	97.0748	0.634454	0.413417	1.01366
4.75_427.2563m/z	d-Dethiobiotin 26018			427.256	4.74957		1																																		2M-H	C10H18N2O3	39.4	0	0.147204	97.0748	0.634454	0.413417	1.01366
4.75_427.2563m/z	d-Dethiobiotin 26019			427.256	4.74957		1																																		2M-H	C10H18N2O3	39.4	0	0.147204	97.0748	0.634454	0.413417	1.01366
4.75_427.2563m/z	d-Dethiobiotin 26020			427.256	4.74957		1																																		2M-H	C10H18N2O3	39.4	0	0.147204	97.0748	0.634454	0.413417	1.01366
4.75_427.2563m/z	d-Dethiobiotin 26021			427.256	4.74957		1																																		2M-H	C10H18N2O3	39.4	0	0.147204	97.0748	0.634454	0.413417	1.01366
4.75_427.2563m/z	Pro Val 19986			427.256	4.74957		1																																		2M-H	C10H18N2O3	39.4	0	0.147204	97.0748	0.634454	0.413417	1.01366
4.75_427.2563m/z	Pro Val 19987			427.256	4.74957		1																																		2M-H	C10H18N2O3	39.4	0	0.147204	97.0748	0.634454	0.413417	1.01366
4.75_427.2563m/z	Pro Val 19988			427.256	4.74957		1																																		2M-H	C10H18N2O3	39.4	0	0.147204	97.0748	0.634454	0.413417	1.01366
4.75_393.1913m/z	HMDB0040701		9-Hydroxy-7-megastigmen-3-one glucoside	393.191	4.75393		1																																		M+Na-2H	C19H32O7	38	5.4	4.98615	90.4482	0.494236	0.361755	1.10725
4.75_393.1913m/z	HMDB0040668		Blumenol C glucoside	393.191	4.75393		1																																		M+Na-2H	C19H32O7	37.8	4.42	4.98615	90.4482	0.494236	0.361755	1.10725
4.75_393.1913m/z	HMDB0034999		Bakkenolide C	393.191	4.75393		1																																		M+FA-H	C20H28O5	38.2	2.83	-1.5789	89.9499	0.494236	0.361755	1.10725
4.75_393.1913m/z	HMDB0041363		Secoeremopetasitolide B	393.191	4.75393		1																																		M-H	C21H30O7	37.7	1.86	-1.39464	88.5501	0.494236	0.361755	1.10725
4.75_393.1913m/z	HMDB0030082		5-(2,3-Dihydroxy-3-methylbutyl)-4-(3,4-epoxy-4-methylpentanoyl)-3,4-dihydroxy-2-isopentanoyl-2-cyclopenten-1-one	393.191	4.75393		1																																		M-H2O-H	C21H32O8	37.7	1.82	-1.33369	88.3213	0.494236	0.361755	1.10725
4.75_393.1913m/z	HMDB0039636		Abscisic alcohol 11-glucoside	393.191	4.75393		1																																		M-H2O-H	C21H32O8	37.7	1.55	-1.33369	88.3213	0.494236	0.361755	1.10725
4.75_393.1913m/z	HMDB0032010		Gibberellin A110	393.191	4.75393		1																																		M+FA-H	C20H28O5	37.6	0	-1.5789	89.9499	0.494236	0.361755	1.10725
4.75_393.1913m/z	HMDB0032011		Gibberellin A112	393.191	4.75393		1																																		M+FA-H	C20H28O5	37.6	0	-1.5789	89.9499	0.494236	0.361755	1.10725
4.75_393.1913m/z	HMDB0032587		Pteroside Z	393.191	4.75393		1																																		M-H	C21H30O7	37.4	0	-1.39464	88.5501	0.494236	0.361755	1.10725
4.75_393.1913m/z	HMDB0032895		3b-Hydroxy-6b-angeloyloxy-7(11)-eremophilen-12,8b-olide	393.191	4.75393		1																																		M+FA-H	C20H28O5	37.6	0	-1.5789	89.9499	0.494236	0.361755	1.10725
4.75_393.1913m/z	HMDB0033981		Cohumulone	393.191	4.75393		1																																		M+FA-H	C20H28O5	37.6	0	-1.5789	89.9499	0.494236	0.361755	1.10725
4.75_393.1913m/z	HMDB0036895		Gibberellin A53	393.191	4.75393		1																																		M+FA-H	C20H28O5	37.6	0	-1.5789	89.9499	0.494236	0.361755	1.10725
4.75_393.1913m/z	HMDB0040989		3b-Hydroxy-6b-tigloyloxy-7(11)-eremophilen-12,8b-olide	393.191	4.75393		1																																		M+FA-H	C20H28O5	37.6	0	-1.5789	89.9499	0.494236	0.361755	1.10725
4.75_393.1913m/z	HMDB0060094		12,20-Dioxo-leukotriene B4	393.191	4.75393		1																																		M+FA-H	C20H28O5	37.6	0	-1.5789	89.9499	0.494236	0.361755	1.10725
4.75_393.1913m/z	Ile Pro Lys 7972			393.191	4.75393		1																																		M+K-2H	C17H32N4O4	38.1	0	1.02706	91.7268	0.494236	0.361755	1.10725
4.75_393.1913m/z	Ile Pro Lys 7973			393.191	4.75393		1																																		M+K-2H	C17H32N4O4	38.1	0	1.02706	91.7268	0.494236	0.361755	1.10725
4.75_393.1913m/z	Ile Pro Lys 7974			393.191	4.75393		1																																		M+K-2H	C17H32N4O4	38.1	0	1.02706	91.7268	0.494236	0.361755	1.10725
4.75_393.1913m/z	Leu Pro Lys 6979			393.191	4.75393		1																																		M+K-2H	C17H32N4O4	38.1	0	1.02706	91.7268	0.494236	0.361755	1.10725
4.75_393.1913m/z	Leu Pro Lys 6980			393.191	4.75393		1																																		M+K-2H	C17H32N4O4	38.1	0	1.02706	91.7268	0.494236	0.361755	1.10725
4.75_393.1913m/z	Leu Pro Lys 6981			393.191	4.75393		1																																		M+K-2H	C17H32N4O4	38.1	0	1.02706	91.7268	0.494236	0.361755	1.10725
4.75_393.1913m/z	Lys Pro Ile 10660			393.191	4.75393		1																																		M+K-2H	C17H32N4O4	38.1	0	1.02706	91.7268	0.494236	0.361755	1.10725
4.75_393.1913m/z	Lys Pro Ile 10661			393.191	4.75393		1																																		M+K-2H	C17H32N4O4	38.1	0	1.02706	91.7268	0.494236	0.361755	1.10725
4.75_393.1913m/z	Lys Pro Ile 10662			393.191	4.75393		1																																		M+K-2H	C17H32N4O4	38.1	0	1.02706	91.7268	0.494236	0.361755	1.10725
4.75_393.1913m/z	Pro Ile Lys 68			393.191	4.75393		1																																		M+K-2H	C17H32N4O4	38.1	0	1.02706	91.7268	0.494236	0.361755	1.10725
4.75_393.1913m/z	Pro Ile Lys 69			393.191	4.75393		1																																		M+K-2H	C17H32N4O4	38.1	0	1.02706	91.7268	0.494236	0.361755	1.10725
4.75_393.1913m/z	Pro Ile Lys 70			393.191	4.75393		1																																		M+K-2H	C17H32N4O4	38.1	0	1.02706	91.7268	0.494236	0.361755	1.10725
4.75_393.1913m/z	Pro Leu Lys 20337			393.191	4.75393		1																																		M+K-2H	C17H32N4O4	38.1	0	1.02706	91.7268	0.494236	0.361755	1.10725
4.75_393.1913m/z	Pro Leu Lys 20338			393.191	4.75393		1																																		M+K-2H	C17H32N4O4	38.1	0	1.02706	91.7268	0.494236	0.361755	1.10725
4.75_393.1913m/z	Pro Leu Lys 20339			393.191	4.75393		1																																		M+K-2H	C17H32N4O4	38.1	0	1.02706	91.7268	0.494236	0.361755	1.10725
4.75_393.1913m/z	Pro Lys Ile 9375			393.191	4.75393		1																																		M+K-2H	C17H32N4O4	38.1	0	1.02706	91.7268	0.494236	0.361755	1.10725
4.75_393.1913m/z	Pro Lys Ile 9376			393.191	4.75393		1																																		M+K-2H	C17H32N4O4	38.1	0	1.02706	91.7268	0.494236	0.361755	1.10725
4.75_393.1913m/z	Pro Lys Ile 9377			393.191	4.75393		1																																		M+K-2H	C17H32N4O4	38.1	0	1.02706	91.7268	0.494236	0.361755	1.10725
4.75_393.1913m/z	Pro Lys Leu 8742			393.191	4.75393		1																																		M+K-2H	C17H32N4O4	38.1	0	1.02706	91.7268	0.494236	0.361755	1.10725
4.75_393.1913m/z	Pro Lys Leu 8743			393.191	4.75393		1																																		M+K-2H	C17H32N4O4	38.1	0	1.02706	91.7268	0.494236	0.361755	1.10725
4.75_393.1913m/z	Pro Lys Leu 8744			393.191	4.75393		1																																		M+K-2H	C17H32N4O4	38.1	0	1.02706	91.7268	0.494236	0.361755	1.10725
4.75_443.1785m/z	HMDB0030452		Blasticidin S	443.179	4.75393		1							x						x						x															M+Na-2H	C17H26N8O5	45.7	40.4	2.99889	91.6256	0.225836	0.260747	-1.55065
4.76_279.1350m/z	HMDB0033461		4-Coumaroylputrescine	279.135	4.75832		1											x																							M+FA-H	C13H18N2O2	52.8	66.7	-0.0209808	97.3905	0.0637934	0.141267	-1.35746
4.76_279.1350m/z	HMDB0139874		N-(4-aminobutyl)-3-(4-hydroxyphenyl)prop-2-enimidic acid	279.135	4.75832		1											x																							M+FA-H	C13H18N2O2	52.8	66.6	-0.0209808	97.3905	0.0637934	0.141267	-1.35746
4.76_279.1350m/z	HMDB0029118		Tyrosyl-Valine	279.135	4.75832		1											x																							M-H	C14H20N2O4	51.4	61.1	-0.0175398	95.866	0.0637934	0.141267	-1.35746
4.76_279.1350m/z	HMDB0029139		Valyl-Tyrosine	279.135	4.75832		1											x																							M-H	C14H20N2O4	49.3	50.5	-0.0175398	95.866	0.0637934	0.141267	-1.35746
4.76_279.1350m/z	HMDB0139612		N-(4-aminobutyl)-3-(4-hydroxy-3-methoxyphenyl)oxirane-2-carboximidic acid	279.135	4.75832		1											x																							M-H	C14H20N2O4	41.8	13	-0.0175398	95.866	0.0637934	0.141267	-1.35746
4.76_279.1350m/z	HMDB0139615		N-(4-aminobutyl)-3-(2,4-dihydroxy-5-methoxyphenyl)prop-2-enimidic acid	279.135	4.75832		1											x																							M-H	C14H20N2O4	41.3	10.8	-0.0175398	95.866	0.0637934	0.141267	-1.35746
4.76_279.1350m/z	HMDB0139614		N-(4-aminobutyl)-3-(2,4-dihydroxy-3-methoxyphenyl)prop-2-enimidic acid	279.135	4.75832		1											x																							M-H	C14H20N2O4	41.3	10.7	-0.0175398	95.866	0.0637934	0.141267	-1.35746
4.76_279.1350m/z	HMDB0139616		N-(4-aminobutyl)-3-(3,4-dihydroxy-5-methoxyphenyl)prop-2-enimidic acid	279.135	4.75832		1											x																							M-H	C14H20N2O4	41.3	10.7	-0.0175398	95.866	0.0637934	0.141267	-1.35746
4.76_279.1350m/z	HMDB0033465		Feruloyl-2-hydroxyputrescine	279.135	4.75832		1											x																							M-H	C14H20N2O4	41.2	10.2	-0.0175398	95.866	0.0637934	0.141267	-1.35746
4.76_279.1350m/z	HMDB0139610		N-(4-amino-3-hydroxybutyl)-3-(4-hydroxy-3-methoxyphenyl)prop-2-enimidic acid	279.135	4.75832		1											x																							M-H	C14H20N2O4	41.2	10.2	-0.0175398	95.866	0.0637934	0.141267	-1.35746
4.76_279.1350m/z	HMDB0139611		N-(4-amino-2-hydroxybutyl)-3-(4-hydroxy-3-methoxyphenyl)prop-2-enimidic acid	279.135	4.75832		1											x																							M-H	C14H20N2O4	41.2	10.2	-0.0175398	95.866	0.0637934	0.141267	-1.35746
4.76_279.1350m/z	HMDB0035233		Olomoucine	279.135	4.75832		1											x																							M-H2O-H	C15H18N6O	37.8	0	-4.50211	94.1665	0.0637934	0.141267	-1.35746
4.76_279.1350m/z	Iso-Olomoucine 29127			279.135	4.75832		1											x																							M-H2O-H	C15H18N6O	37.8	0	-4.50135	94.1665	0.0637934	0.141267	-1.35746
4.76_279.1350m/z	Iso-Olomoucine 29128			279.135	4.75832		1											x																							M-H2O-H	C15H18N6O	37.8	0	-4.50135	94.1665	0.0637934	0.141267	-1.35746
4.76_279.1350m/z	Iso-Olomoucine 29129			279.135	4.75832		1											x																							M-H2O-H	C15H18N6O	37.8	0	-4.50135	94.1665	0.0637934	0.141267	-1.35746
4.76_279.1350m/z	Iso-Olomoucine 29130			279.135	4.75832		1											x																							M-H2O-H	C15H18N6O	37.8	0	-4.50135	94.1665	0.0637934	0.141267	-1.35746
4.76_279.1350m/z	Iso-Olomoucine 29131			279.135	4.75832		1											x																							M-H2O-H	C15H18N6O	37.8	0	-4.50135	94.1665	0.0637934	0.141267	-1.35746
4.76_279.1350m/z	Iso-Olomoucine 29132			279.135	4.75832		1											x																							M-H2O-H	C15H18N6O	37.8	0	-4.50135	94.1665	0.0637934	0.141267	-1.35746
4.76_279.1350m/z	Olomoucine 21874			279.135	4.75832		1											x																							M-H2O-H	C15H18N6O	37.8	0	-4.50135	94.1665	0.0637934	0.141267	-1.35746
4.76_279.1350m/z	Olomoucine 21875			279.135	4.75832		1											x																							M-H2O-H	C15H18N6O	37.8	0	-4.50135	94.1665	0.0637934	0.141267	-1.35746
4.76_279.1350m/z	Olomoucine 21876			279.135	4.75832		1											x																							M-H2O-H	C15H18N6O	37.8	0	-4.50135	94.1665	0.0637934	0.141267	-1.35746
4.76_279.1350m/z	Tyr Val 20120			279.135	4.75832		1											x																							M-H	C14H20N2O4	39.2	0	-0.0170785	95.866	0.0637934	0.141267	-1.35746
4.76_279.1350m/z	Tyr Val 20121			279.135	4.75832		1											x																							M-H	C14H20N2O4	39.2	0	-0.0170785	95.866	0.0637934	0.141267	-1.35746
4.76_279.1350m/z	Tyr Val 20122			279.135	4.75832		1											x																							M-H	C14H20N2O4	39.2	0	-0.0170785	95.866	0.0637934	0.141267	-1.35746
4.76_279.1350m/z	Val Tyr 20084			279.135	4.75832		1											x																							M-H	C14H20N2O4	39.2	0	-0.0170785	95.866	0.0637934	0.141267	-1.35746
4.76_279.1350m/z	Val Tyr 20085			279.135	4.75832		1											x																							M-H	C14H20N2O4	39.2	0	-0.0170785	95.866	0.0637934	0.141267	-1.35746
4.76_279.1350m/z	Val Tyr 20086			279.135	4.75832		1											x																							M-H	C14H20N2O4	39.2	0	-0.0170785	95.866	0.0637934	0.141267	-1.35746
4.76_391.1392m/z	Acetosyringone 22977			391.139	4.75832		1																																		2M-H	C10H12O4	38.4	0	-1.56132	93.9002	0.914219	0.502348	-1.08054
4.76_391.1392m/z	Acetosyringone 22978			391.139	4.75832		1																																		2M-H	C10H12O4	38.4	0	-1.56132	93.9002	0.914219	0.502348	-1.08054
4.76_391.1392m/z	Acetosyringone 22979			391.139	4.75832		1																																		2M-H	C10H12O4	38.4	0	-1.56132	93.9002	0.914219	0.502348	-1.08054
4.76_391.1392m/z	Arg Asp Cys 2191			391.139	4.75832		1																																		M-H	C13H24N6O6S	36	0	-3.30811	83.9223	0.914219	0.502348	-1.08054
4.76_391.1392m/z	Arg Asp Cys 2192			391.139	4.75832		1																																		M-H	C13H24N6O6S	36	0	-3.30811	83.9223	0.914219	0.502348	-1.08054
4.76_391.1392m/z	Arg Cys Asp 5026			391.139	4.75832		1																																		M-H	C13H24N6O6S	36	0	-3.30811	83.9223	0.914219	0.502348	-1.08054
4.76_391.1392m/z	Arg Cys Asp 5027			391.139	4.75832		1																																		M-H	C13H24N6O6S	36	0	-3.30811	83.9223	0.914219	0.502348	-1.08054
4.76_391.1392m/z	Arg Cys Asp 5028			391.139	4.75832		1																																		M-H	C13H24N6O6S	36	0	-3.30811	83.9223	0.914219	0.502348	-1.08054
4.76_391.1392m/z	Asarylaldehyde 24137			391.139	4.75832		1																																		2M-H	C10H12O4	38.4	0	-1.56132	93.9002	0.914219	0.502348	-1.08054
4.76_391.1392m/z	Asarylaldehyde 24138			391.139	4.75832		1																																		2M-H	C10H12O4	38.4	0	-1.56132	93.9002	0.914219	0.502348	-1.08054
4.76_391.1392m/z	Asarylaldehyde 24139			391.139	4.75832		1																																		2M-H	C10H12O4	38.4	0	-1.56132	93.9002	0.914219	0.502348	-1.08054
4.76_391.1392m/z	Asp Cys Arg 3850			391.139	4.75832		1																																		M-H	C13H24N6O6S	36	0	-3.30811	83.9223	0.914219	0.502348	-1.08054
4.76_391.1392m/z	Asp Cys Arg 3851			391.139	4.75832		1																																		M-H	C13H24N6O6S	36	0	-3.30811	83.9223	0.914219	0.502348	-1.08054
4.76_391.1392m/z	Asp Cys Arg 3852			391.139	4.75832		1																																		M-H	C13H24N6O6S	36	0	-3.30811	83.9223	0.914219	0.502348	-1.08054
4.76_391.1392m/z	Cantharidin 15905			391.139	4.75832		1																																		2M-H	C10H12O4	38.4	0	-1.56132	93.9002	0.914219	0.502348	-1.08054
4.76_391.1392m/z	Cantharidin 15906			391.139	4.75832		1																																		2M-H	C10H12O4	38.4	0	-1.56132	93.9002	0.914219	0.502348	-1.08054
4.76_391.1392m/z	Cantharidin 15907			391.139	4.75832		1																																		2M-H	C10H12O4	38.4	0	-1.56132	93.9002	0.914219	0.502348	-1.08054
4.76_391.1392m/z	Cys Arg Asp 10364			391.139	4.75832		1																																		M-H	C13H24N6O6S	36	0	-3.30811	83.9223	0.914219	0.502348	-1.08054
4.76_391.1392m/z	Cys Arg Asp 10365			391.139	4.75832		1																																		M-H	C13H24N6O6S	36	0	-3.30811	83.9223	0.914219	0.502348	-1.08054
4.76_391.1392m/z	Cys Arg Asp 10366			391.139	4.75832		1																																		M-H	C13H24N6O6S	36	0	-3.30811	83.9223	0.914219	0.502348	-1.08054
4.76_391.1392m/z	HMDB0000434		Homoveratric acid	391.139	4.75832		1																																		2M-H	C10H12O4	38.4	0	-1.56062	93.9002	0.914219	0.502348	-1.08054
4.76_391.1392m/z	HMDB0003559		Gibberellin A3	391.139	4.75832		1																																		M+FA-H	C19H22O6	36.5	0	-1.76804	84.7462	0.914219	0.502348	-1.08054
4.76_391.1392m/z	HMDB0029645		Xanthoxylin	391.139	4.75832		1																																		2M-H	C10H12O4	38.4	0	-1.56062	93.9002	0.914219	0.502348	-1.08054
4.76_391.1392m/z	HMDB0029648		2,4,5-Trimethoxybenzaldehyde	391.139	4.75832		1																																		2M-H	C10H12O4	38.4	0	-1.56062	93.9002	0.914219	0.502348	-1.08054
4.76_391.1392m/z	HMDB0030571		(+)-3-(3,4-Methylenedioxyphenyl)-1,2-propanediol	391.139	4.75832		1																																		2M-H	C10H12O4	38.4	0	-1.56062	93.9002	0.914219	0.502348	-1.08054
4.76_391.1392m/z	HMDB0031365		Gibberellin A94	391.139	4.75832		1																																		M+FA-H	C19H22O6	36.5	0	-1.76804	84.7462	0.914219	0.502348	-1.08054
4.76_391.1392m/z	HMDB0032365		Maltyl isobutyrate	391.139	4.75832		1																																		2M-H	C10H12O4	38.4	0	-1.56062	93.9002	0.914219	0.502348	-1.08054
4.76_391.1392m/z	HMDB0033290		Junosmarin	391.139	4.75832		1																																		M+FA-H	C19H22O6	36.5	0	-1.76804	84.7462	0.914219	0.502348	-1.08054
4.76_391.1392m/z	HMDB0034588		Butyl 3-O-caffeoylquinate	391.139	4.75832		1																																		M-H2O-H	C20H26O9	36.3	0	-1.49209	83.2119	0.914219	0.502348	-1.08054
4.76_391.1392m/z	HMDB0035609		Gibberellin A68	391.139	4.75832		1																																		M+FA-H	C19H22O6	36.5	0	-1.76804	84.7462	0.914219	0.502348	-1.08054
4.76_391.1392m/z	HMDB0035721		(S)-Batatic acid	391.139	4.75832		1																																		2M-H	C10H12O4	38.4	0	-1.56062	93.9002	0.914219	0.502348	-1.08054
4.76_391.1392m/z	HMDB0036423		Cynaropicrin	391.139	4.75832		1																																		M+FA-H	C19H22O6	36.5	0	-1.76804	84.7462	0.914219	0.502348	-1.08054
4.76_391.1392m/z	HMDB0036677		Strigol	391.139	4.75832		1																																		M+FA-H	C19H22O6	36.5	0	-1.76804	84.7462	0.914219	0.502348	-1.08054
4.76_391.1392m/z	HMDB0036779		Diosbulbin E	391.139	4.75832		1																																		M+FA-H	C19H22O6	36.5	0	-1.76804	84.7462	0.914219	0.502348	-1.08054
4.76_391.1392m/z	HMDB0036782		Diosbulbin G	391.139	4.75832		1																																		M+FA-H	C19H22O6	36.5	0	-1.76804	84.7462	0.914219	0.502348	-1.08054
4.76_391.1392m/z	HMDB0036891		Gibberellin A22	391.139	4.75832		1																																		M+FA-H	C19H22O6	36.5	0	-1.76804	84.7462	0.914219	0.502348	-1.08054
4.76_391.1392m/z	HMDB0036892		11beta-Hydroxygibberellin A7	391.139	4.75832		1																																		M+FA-H	C19H22O6	36.5	0	-1.76804	84.7462	0.914219	0.502348	-1.08054
4.76_391.1392m/z	HMDB0037177		1-(2,4,5-Trihydroxyphenyl)-1-butanone	391.139	4.75832		1																																		2M-H	C10H12O4	38.4	0	-1.56062	93.9002	0.914219	0.502348	-1.08054
4.76_391.1392m/z	HMDB0038314		Gibberellin GA126	391.139	4.75832		1																																		M+FA-H	C19H22O6	36.5	0	-1.76804	84.7462	0.914219	0.502348	-1.08054
4.76_391.1392m/z	HMDB0039427		2-Hydroxy-3-(4-methoxyphenyl)propanoic acid	391.139	4.75832		1																																		2M-H	C10H12O4	38.4	0	-1.56062	93.9002	0.914219	0.502348	-1.08054
4.76_391.1392m/z	HMDB0039564		Marmesin rhamnoside	391.139	4.75832		1																																		M-H	C20H24O8	36.3	0	-1.56062	83.4275	0.914219	0.502348	-1.08054
4.76_391.1392m/z	HMDB0040256		(S)-2-(4-Methoxyphenoxy)propanoic acid	391.139	4.75832		1																																		2M-H	C10H12O4	38.4	0	-1.56062	93.9002	0.914219	0.502348	-1.08054
4.76_391.1392m/z	HMDB0040309		8-Hydroxy-3',4',5',7-tetramethoxyflavan	391.139	4.75832		1																																		M+FA-H	C19H22O6	36.5	0	-1.76804	84.7462	0.914219	0.502348	-1.08054
4.76_391.1392m/z	HMDB0040310		5'-Hydroxy-3',4',7,8-tetramethoxyflavan	391.139	4.75832		1																																		M+FA-H	C19H22O6	36.5	0	-1.76804	84.7462	0.914219	0.502348	-1.08054
4.76_391.1392m/z	HMDB0040637		4-Hydroxy-6-methyl-3-(1-oxobutyl)-2H-pyran-2-one	391.139	4.75832		1																																		2M-H	C10H12O4	38.4	0	-1.56062	93.9002	0.914219	0.502348	-1.08054
4.76_391.1392m/z	HMDB0040648		Gibberellin A92	391.139	4.75832		1																																		M+FA-H	C19H22O6	36.5	0	-1.76804	84.7462	0.914219	0.502348	-1.08054
4.76_391.1392m/z	HMDB0041372		Alectrol	391.139	4.75832		1																																		M+FA-H	C19H22O6	36.5	0	-1.76804	84.7462	0.914219	0.502348	-1.08054
4.76_391.1392m/z	HMDB0060398		5-Hydroxyconiferyl alcohol	391.139	4.75832		1																																		2M-H	C10H12O4	38.4	0	-1.56062	93.9002	0.914219	0.502348	-1.08054
4.76_391.1392m/z	HMDB0060733		3-(3-Hydroxyphenyl)-2-methyllactic acid	391.139	4.75832		1																																		2M-H	C10H12O4	38.4	0	-1.56062	93.9002	0.914219	0.502348	-1.08054
4.76_391.1392m/z	HMDB0060735		3-(3,4-Dihydroxyphenyl)-2-methylpropionic acid	391.139	4.75832		1																																		2M-H	C10H12O4	38.4	0	-1.56062	93.9002	0.914219	0.502348	-1.08054
4.76_391.1392m/z	HMDB0062121		Hydroferulic acid	391.139	4.75832		1																																		2M-H	C10H12O4	38.4	0	-1.56062	93.9002	0.914219	0.502348	-1.08054
4.76_391.1392m/z	HMDB0125530		3-(3-hydroxy-5-methoxyphenyl)propanoic acid	391.139	4.75832		1																																		2M-H	C10H12O4	38.4	0	-1.56062	93.9002	0.914219	0.502348	-1.08054
4.76_391.1392m/z	HMDB0129339		2-(3-hydroxy-4-methoxyphenyl)propanoic acid	391.139	4.75832		1																																		2M-H	C10H12O4	38.4	0	-1.56062	93.9002	0.914219	0.502348	-1.08054
4.76_391.1392m/z	HMDB0130895		2-(4-hydroxy-3-methoxyphenyl)propanoic acid	391.139	4.75832		1																																		2M-H	C10H12O4	38.4	0	-1.56062	93.9002	0.914219	0.502348	-1.08054
4.76_391.1392m/z	HMDB0131138		3-(3-hydroxy-4-methoxyphenyl)propanoic acid	391.139	4.75832		1																																		2M-H	C10H12O4	38.4	0	-1.56062	93.9002	0.914219	0.502348	-1.08054
4.76_391.1392m/z	HMDB0131175		3-(2-hydroxy-4-methoxyphenyl)propanoic acid	391.139	4.75832		1																																		2M-H	C10H12O4	38.4	0	-1.56062	93.9002	0.914219	0.502348	-1.08054
4.76_391.1392m/z	HMDB0131427		2-(3,5-dimethoxyphenyl)acetic acid	391.139	4.75832		1																																		2M-H	C10H12O4	38.4	0	-1.56062	93.9002	0.914219	0.502348	-1.08054
4.76_391.1392m/z	HMDB0133009		3,4,5-trihydroxy-6-{[1-(4-methoxyphenyl)pentan-3-yl]oxy}oxane-2-carboxylic acid	391.139	4.75832		1																																		M+Na-2H	C18H26O8	35.9	0	4.84568	85.2156	0.914219	0.502348	-1.08054
4.76_391.1392m/z	HMDB0133490		3-hydroxy-3-(3-methoxyphenyl)propanoic acid	391.139	4.75832		1																																		2M-H	C10H12O4	38.4	0	-1.56062	93.9002	0.914219	0.502348	-1.08054
4.76_391.1392m/z	HMDB0133530		2-hydroxy-3-(3-methoxyphenyl)propanoic acid	391.139	4.75832		1																																		2M-H	C10H12O4	38.4	0	-1.56062	93.9002	0.914219	0.502348	-1.08054
4.76_391.1392m/z	HMDB0133782		2-(2-hydroxy-4-methoxyphenyl)propanoic acid	391.139	4.75832		1																																		2M-H	C10H12O4	38.4	0	-1.56062	93.9002	0.914219	0.502348	-1.08054
4.76_391.1392m/z	HMDB0134100		3-(2-hydroxy-3-methoxyphenyl)propanoic acid	391.139	4.75832		1																																		2M-H	C10H12O4	38.4	0	-1.56062	93.9002	0.914219	0.502348	-1.08054
4.76_391.1392m/z	HMDB0135753		4-ethenyl-2,6-dimethoxybenzene-1,3-diol	391.139	4.75832		1																																		2M-H	C10H12O4	38.4	0	-1.56062	93.9002	0.914219	0.502348	-1.08054
4.76_391.1392m/z	HMDB0140293		3-hydroxy-3-(4-methoxyphenyl)propanoic acid	391.139	4.75832		1																																		2M-H	C10H12O4	38.4	0	-1.56062	93.9002	0.914219	0.502348	-1.08054
4.76_391.1392m/z	HMDB0140897		3-(3-hydroxy-2-methoxyphenyl)propanoic acid	391.139	4.75832		1																																		2M-H	C10H12O4	38.4	0	-1.56062	93.9002	0.914219	0.502348	-1.08054
4.76_391.1392m/z	Homoveratric acid 30844			391.139	4.75832		1																																		2M-H	C10H12O4	38.4	0	-1.56132	93.9002	0.914219	0.502348	-1.08054
4.76_391.1392m/z	Homoveratric acid 30845			391.139	4.75832		1																																		2M-H	C10H12O4	38.4	0	-1.56132	93.9002	0.914219	0.502348	-1.08054
4.76_391.1392m/z	Isoduartin Methyl Ether 24643			391.139	4.75832		1																																		M+FA-H	C19H22O6	36.5	0	-1.76682	84.7462	0.914219	0.502348	-1.08054
4.76_391.1392m/z	Isoduartin Methyl Ether 24644			391.139	4.75832		1																																		M+FA-H	C19H22O6	36.5	0	-1.76682	84.7462	0.914219	0.502348	-1.08054
4.76_391.1392m/z	Isoduartin Methyl Ether 24645			391.139	4.75832		1																																		M+FA-H	C19H22O6	36.5	0	-1.76682	84.7462	0.914219	0.502348	-1.08054
4.76_391.1392m/z	Isoduartin Methyl Ether 25536			391.139	4.75832		1																																		M+FA-H	C19H22O6	36.5	0	-1.76682	84.7462	0.914219	0.502348	-1.08054
4.76_391.1392m/z	Isoduartin Methyl Ether 25537			391.139	4.75832		1																																		M+FA-H	C19H22O6	36.5	0	-1.76682	84.7462	0.914219	0.502348	-1.08054
4.76_391.1392m/z	Isoduartin Methyl Ether 25538			391.139	4.75832		1																																		M+FA-H	C19H22O6	36.5	0	-1.76682	84.7462	0.914219	0.502348	-1.08054
4.76_391.1392m/z	Xanthoxylin 23718			391.139	4.75832		1																																		2M-H	C10H12O4	38.4	0	-1.56132	93.9002	0.914219	0.502348	-1.08054
4.76_391.1392m/z	Xanthoxylin 23719			391.139	4.75832		1																																		2M-H	C10H12O4	38.4	0	-1.56132	93.9002	0.914219	0.502348	-1.08054
4.76_391.1392m/z	Xanthoxylin 23720			391.139	4.75832		1																																		2M-H	C10H12O4	38.4	0	-1.56132	93.9002	0.914219	0.502348	-1.08054
4.76_395.1880m/z	His Lys Met 6875			395.188	4.75832		1																																		M-H2O-H	C17H30N6O4S	35.7	0	2.10581	81.1896	0.331492	0.294553	1.26305
4.76_395.1880m/z	His Lys Met 6876			395.188	4.75832		1																																		M-H2O-H	C17H30N6O4S	35.7	0	2.10581	81.1896	0.331492	0.294553	1.26305
4.76_395.1880m/z	His Lys Met 6877			395.188	4.75832		1																																		M-H2O-H	C17H30N6O4S	35.7	0	2.10581	81.1896	0.331492	0.294553	1.26305
4.76_395.1880m/z	HMDB0000774		Pregnenolone sulfate	395.188	4.75832		1																																		M-H	C21H32O5S	34.8	0	-4.57746	79.2835	0.331492	0.294553	1.26305
4.76_395.1880m/z	HMDB0014838		Eplerenone	395.188	4.75832		1																																		M-H2O-H	C24H30O6	35.3	0	3.76036	80.7121	0.331492	0.294553	1.26305
4.76_395.1880m/z	HMDB0030404		Armillaripin	395.188	4.75832		1																																		M-H2O-H	C24H30O6	35.3	0	3.76036	80.7121	0.331492	0.294553	1.26305
4.76_395.1880m/z	HMDB0037039		4-O-Methylmelleolide	395.188	4.75832		1																																		M-H2O-H	C24H30O6	35.3	0	3.76036	80.7121	0.331492	0.294553	1.26305
4.76_395.1880m/z	HMDB0039042		(3'x,5'a,9'x,10'b)-O-(3-Hydroxy-6-oxo-7-drimen-11-yl)umbelliferone	395.188	4.75832		1																																		M-H	C24H28O5	35.3	0	3.93129	80.9209	0.331492	0.294553	1.26305
4.76_395.1880m/z	HMDB0039380		Armillarin	395.188	4.75832		1																																		M-H2O-H	C24H30O6	35.3	0	3.76036	80.7121	0.331492	0.294553	1.26305
4.76_395.1880m/z	HMDB0040305		(S)-(E)-2'-(3,6-Dimethyl-2-heptenyl)-3',4',7-trihydroxyflavanone	395.188	4.75832		1																																		M-H	C24H28O5	35.3	0	3.93129	80.9209	0.331492	0.294553	1.26305
4.76_395.1880m/z	HMDB0040312		(S)-(E)-8-(3,6-Dimethyl-2-heptenyl)-4',5,7-trihydroxyflavanone	395.188	4.75832		1																																		M-H	C24H28O5	35.3	0	3.93129	80.9209	0.331492	0.294553	1.26305
4.76_395.1880m/z	HMDB0041407		Clausarinol	395.188	4.75832		1																																		M-H2O-H	C24H30O6	35.3	0	3.76036	80.7121	0.331492	0.294553	1.26305
4.76_395.1880m/z	HMDB0060382		3beta-Hydroxypregn-5-en-20-one sulfate	395.188	4.75832		1																																		M-H	C21H32O5S	34.8	0	-4.57746	79.2835	0.331492	0.294553	1.26305
4.76_395.1880m/z	Lys His Met 13999			395.188	4.75832		1																																		M-H2O-H	C17H30N6O4S	35.7	0	2.10581	81.1896	0.331492	0.294553	1.26305
4.76_395.1880m/z	Lys His Met 14000			395.188	4.75832		1																																		M-H2O-H	C17H30N6O4S	35.7	0	2.10581	81.1896	0.331492	0.294553	1.26305
4.76_395.1880m/z	Lys His Met 14001			395.188	4.75832		1																																		M-H2O-H	C17H30N6O4S	35.7	0	2.10581	81.1896	0.331492	0.294553	1.26305
4.76_395.1880m/z	Lys Met His 13057			395.188	4.75832		1																																		M-H2O-H	C17H30N6O4S	35.7	0	2.10581	81.1896	0.331492	0.294553	1.26305
4.76_395.1880m/z	Lys Met His 13058			395.188	4.75832		1																																		M-H2O-H	C17H30N6O4S	35.7	0	2.10581	81.1896	0.331492	0.294553	1.26305
4.76_395.1880m/z	Lys Met His 13059			395.188	4.75832		1																																		M-H2O-H	C17H30N6O4S	35.7	0	2.10581	81.1896	0.331492	0.294553	1.26305
4.76_395.1880m/z	Met His Lys 2640			395.188	4.75832		1																																		M-H2O-H	C17H30N6O4S	35.7	0	2.10581	81.1896	0.331492	0.294553	1.26305
4.76_395.1880m/z	Met His Lys 2641			395.188	4.75832		1																																		M-H2O-H	C17H30N6O4S	35.7	0	2.10581	81.1896	0.331492	0.294553	1.26305
4.76_395.1880m/z	Met His Lys 2642			395.188	4.75832		1																																		M-H2O-H	C17H30N6O4S	35.7	0	2.10581	81.1896	0.331492	0.294553	1.26305
4.76_551.3206m/z	HMDB0002513		Lithocholate 3-O-glucuronide	551.321	4.75832		1																																		M-H	C30H48O9	37	1.96	-3.60191	87.3465	0.115801	0.197889	1.45332
4.76_551.3206m/z	HMDB0240237		Mebhydrolin	551.321	4.75832		1																																		2M-H	C19H20N2	38.2	0	4.61027	96.2117	0.115801	0.197889	1.45332
4.76_142.0502m/z	ALPHA-AMINOADIPATE-48			142.05	4.7627		1																																		M-H2O-H	C6H11NO4	37.9	0	-4.56703	94.8213	0.206006	0.255106	-1.26152
4.76_142.0502m/z	D,L-A-AMINO-ADIPIC ACID_Amide			142.05	4.7627		1																																		M-H2O-H	C6H11NO4	37.9	0	-4.44286	94.8213	0.206006	0.255106	-1.26152
4.76_142.0502m/z	DL-2-Aminoadipic acid 26006			142.05	4.7627		1																																		M-H2O-H	C6H11NO4	37.9	0	-4.49253	94.8213	0.206006	0.255106	-1.26152
4.76_142.0502m/z	DL-2-Aminoadipic acid 26007			142.05	4.7627		1																																		M-H2O-H	C6H11NO4	37.9	0	-4.49253	94.8213	0.206006	0.255106	-1.26152
4.76_142.0502m/z	DL-2-Aminoadipic acid 26008			142.05	4.7627		1																																		M-H2O-H	C6H11NO4	37.9	0	-4.49253	94.8213	0.206006	0.255106	-1.26152
4.76_142.0502m/z	DL-2-Aminoadipic acid 31155			142.05	4.7627		1																																		M-H2O-H	C6H11NO4	37.9	0	-4.49253	94.8213	0.206006	0.255106	-1.26152
4.76_142.0502m/z	HMDB0000510		Aminoadipic acid	142.05	4.7627		1																																		M-H2O-H	C6H11NO4	37.9	0	-4.49151	94.8213	0.206006	0.255106	-1.26152
4.76_142.0502m/z	HMDB0029423		Acetylhomoserine	142.05	4.7627		1																																		M-H2O-H	C6H11NO4	37.9	0	-4.49151	94.8213	0.206006	0.255106	-1.26152
4.76_142.0502m/z	HMDB0033747		(Â±)-2,2'-Iminobispropanoic acid	142.05	4.7627		1																																		M-H2O-H	C6H11NO4	37.9	0	-4.49151	94.8213	0.206006	0.255106	-1.26152
4.76_142.0502m/z	HMDB0061715		Glutamate, gamma-methyl ester	142.05	4.7627		1																																		M-H2O-H	C6H11NO4	37.9	0	-4.49151	94.8213	0.206006	0.255106	-1.26152
4.76_142.0502m/z	HMDB0062557		N-Acetylthreonine	142.05	4.7627		1																																		M-H2O-H	C6H11NO4	37.9	0	-4.49151	94.8213	0.206006	0.255106	-1.26152
4.76_142.0502m/z	HMDB0062660		N-methyl-L-glutamic Acid	142.05	4.7627		1																																		M-H2O-H	C6H11NO4	37.9	0	-4.49151	94.8213	0.206006	0.255106	-1.26152
4.76_142.0502m/z	HMDB0094716		hydroxybutyrylglycine	142.05	4.7627		1																																		M-H2O-H	C6H11NO4	37.9	0	-4.49151	94.8213	0.206006	0.255106	-1.26152
4.76_142.0502m/z	L-2-Aminoadipic acid 15374			142.05	4.7627		1																																		M-H2O-H	C6H11NO4	37.9	0	-4.49253	94.8213	0.206006	0.255106	-1.26152
4.76_142.0502m/z	L-2-Aminoadipic acid 15375			142.05	4.7627		1																																		M-H2O-H	C6H11NO4	37.9	0	-4.49253	94.8213	0.206006	0.255106	-1.26152
4.76_142.0502m/z	L-2-Aminoadipic acid 16215			142.05	4.7627		1																																		M-H2O-H	C6H11NO4	37.9	0	-4.49253	94.8213	0.206006	0.255106	-1.26152
4.76_142.0502m/z	L-2-Aminoadipic acid 16216			142.05	4.7627		1																																		M-H2O-H	C6H11NO4	37.9	0	-4.49253	94.8213	0.206006	0.255106	-1.26152
4.76_142.0502m/z	L-2-Aminoadipic acid 16217			142.05	4.7627		1																																		M-H2O-H	C6H11NO4	37.9	0	-4.49253	94.8213	0.206006	0.255106	-1.26152
4.76_142.0502m/z	N-Methylglutamic acid 26229			142.05	4.7627		1																																		M-H2O-H	C6H11NO4	37.9	0	-4.49253	94.8213	0.206006	0.255106	-1.26152
4.76_142.0502m/z	N-Methylglutamic acid 26230			142.05	4.7627		1																																		M-H2O-H	C6H11NO4	37.9	0	-4.49253	94.8213	0.206006	0.255106	-1.26152
4.76_142.0502m/z	N-Methylglutamic acid 26231			142.05	4.7627		1																																		M-H2O-H	C6H11NO4	37.9	0	-4.49253	94.8213	0.206006	0.255106	-1.26152
4.76_142.0502m/z	N-Methylglutamic acid 26232			142.05	4.7627		1																																		M-H2O-H	C6H11NO4	37.9	0	-4.49253	94.8213	0.206006	0.255106	-1.26152
4.76_142.0502m/z	N-Methylglutamic acid 26233			142.05	4.7627		1																																		M-H2O-H	C6H11NO4	37.9	0	-4.49253	94.8213	0.206006	0.255106	-1.26152
4.76_142.0502m/z	N-Methyl-L-glutamate 15442			142.05	4.7627		1																																		M-H2O-H	C6H11NO4	37.9	0	-4.49253	94.8213	0.206006	0.255106	-1.26152
4.76_142.0502m/z	N-Methyl-L-glutamate 15443			142.05	4.7627		1																																		M-H2O-H	C6H11NO4	37.9	0	-4.49253	94.8213	0.206006	0.255106	-1.26152
4.76_142.0502m/z	N-Methyl-L-glutamate 16322			142.05	4.7627		1																																		M-H2O-H	C6H11NO4	37.9	0	-4.49253	94.8213	0.206006	0.255106	-1.26152
4.76_142.0502m/z	N-Methyl-L-glutamate 16323			142.05	4.7627		1																																		M-H2O-H	C6H11NO4	37.9	0	-4.49253	94.8213	0.206006	0.255106	-1.26152
4.76_142.0502m/z	N-Methyl-L-glutamate 16324			142.05	4.7627		1																																		M-H2O-H	C6H11NO4	37.9	0	-4.49253	94.8213	0.206006	0.255106	-1.26152
4.76_142.0502m/z	N-METHYL-L-GLUTAMATE-18			142.05	4.7627		1																																		M-H2O-H	C6H11NO4	38	0	-4.31869	94.8213	0.206006	0.255106	-1.26152
4.76_142.0502m/z	N-METHYL-L-GLUTAMATE-26			142.05	4.7627		1																																		M-H2O-H	C6H11NO4	37.9	0	-4.56703	94.8213	0.206006	0.255106	-1.26152
4.76_315.1119m/z	HMDB0015292		Chloroprocaine	315.112	4.7627		1																																		M+FA-H	C13H19ClN2O2	49.2	73.9	0.834117	72.9401	0.0804789	0.16344	-1.3571
4.76_315.1119m/z	HMDB0039134		Ginsenoyne B	315.112	4.7627		1																																		M+Na-2H	C17H23ClO2	46.5	67.4	-4.73165	70.3558	0.0804789	0.16344	-1.3571
4.76_315.1119m/z	HMDB0013243		Leucyl-phenylalanine	315.112	4.7627		1																																		M+K-2H	C15H22N2O3	38.6	0.33	1.02796	93.9302	0.0804789	0.16344	-1.3571
4.76_315.1119m/z	HMDB0028914		Isoleucyl-Phenylalanine	315.112	4.7627		1																																		M+K-2H	C15H22N2O3	38.6	0.33	1.02796	93.9302	0.0804789	0.16344	-1.3571
4.76_315.1119m/z	HMDB0028998		Phenylalanyl-Isoleucine	315.112	4.7627		1																																		M+K-2H	C15H22N2O3	38.6	0.178	1.02796	93.9302	0.0804789	0.16344	-1.3571
4.76_315.1119m/z	HMDB0062483		keratan sulfate I	315.112	4.7627		1																																		M+K-2H	C15H22N2O3	38.5	0.0247	1.02796	93.9302	0.0804789	0.16344	-1.3571
4.76_315.1119m/z	Ala Asn Met 11107			315.112	4.7627		1																																		M-H2O-H	C12H22N4O5S	37.3	0	-3.93901	90.9803	0.0804789	0.16344	-1.3571
4.76_315.1119m/z	Ala Asn Met 11108			315.112	4.7627		1																																		M-H2O-H	C12H22N4O5S	37.3	0	-3.93901	90.9803	0.0804789	0.16344	-1.3571
4.76_315.1119m/z	Ala Asn Met 11109			315.112	4.7627		1																																		M-H2O-H	C12H22N4O5S	37.3	0	-3.93901	90.9803	0.0804789	0.16344	-1.3571
4.76_315.1119m/z	Asn Ala Met 1566			315.112	4.7627		1																																		M-H2O-H	C12H22N4O5S	37.3	0	-3.93901	90.9803	0.0804789	0.16344	-1.3571
4.76_315.1119m/z	Asn Ala Met 1567			315.112	4.7627		1																																		M-H2O-H	C12H22N4O5S	37.3	0	-3.93901	90.9803	0.0804789	0.16344	-1.3571
4.76_315.1119m/z	Asn Ala Met 1568			315.112	4.7627		1																																		M-H2O-H	C12H22N4O5S	37.3	0	-3.93901	90.9803	0.0804789	0.16344	-1.3571
4.76_315.1119m/z	Asn Cys Val 11492			315.112	4.7627		1																																		M-H2O-H	C12H22N4O5S	37.3	0	-3.93901	90.9803	0.0804789	0.16344	-1.3571
4.76_315.1119m/z	Asn Cys Val 11493			315.112	4.7627		1																																		M-H2O-H	C12H22N4O5S	37.3	0	-3.93901	90.9803	0.0804789	0.16344	-1.3571
4.76_315.1119m/z	Asn Cys Val 11494			315.112	4.7627		1																																		M-H2O-H	C12H22N4O5S	37.3	0	-3.93901	90.9803	0.0804789	0.16344	-1.3571
4.76_315.1119m/z	Cys Asn Val 8414			315.112	4.7627		1																																		M-H2O-H	C12H22N4O5S	37.3	0	-3.93901	90.9803	0.0804789	0.16344	-1.3571
4.76_315.1119m/z	Cys Asn Val 8415			315.112	4.7627		1																																		M-H2O-H	C12H22N4O5S	37.3	0	-3.93901	90.9803	0.0804789	0.16344	-1.3571
4.76_315.1119m/z	Gln Met Gly 9418			315.112	4.7627		1																																		M-H2O-H	C12H22N4O5S	37.3	0	-3.93901	90.9803	0.0804789	0.16344	-1.3571
4.76_315.1119m/z	Gln Met Gly 9419			315.112	4.7627		1																																		M-H2O-H	C12H22N4O5S	37.3	0	-3.93901	90.9803	0.0804789	0.16344	-1.3571
4.76_315.1119m/z	HMDB0041061		Nigellidine	315.112	4.7627		1																																		M+Na-2H	C18H18N2O2	37.9	0	1.4894	91.2115	0.0804789	0.16344	-1.3571
4.76_315.1119m/z	Ile Phe 19858			315.112	4.7627		1																																		M+K-2H	C15H22N2O3	38.5	0	1.02643	93.9302	0.0804789	0.16344	-1.3571
4.76_315.1119m/z	Ile Phe 19859			315.112	4.7627		1																																		M+K-2H	C15H22N2O3	38.5	0	1.02643	93.9302	0.0804789	0.16344	-1.3571
4.76_315.1119m/z	Ile Phe 19860			315.112	4.7627		1																																		M+K-2H	C15H22N2O3	38.5	0	1.02643	93.9302	0.0804789	0.16344	-1.3571
4.76_315.1119m/z	Leu Phe 19903			315.112	4.7627		1																																		M+K-2H	C15H22N2O3	38.5	0	1.02643	93.9302	0.0804789	0.16344	-1.3571
4.76_315.1119m/z	Leu Phe 19904			315.112	4.7627		1																																		M+K-2H	C15H22N2O3	38.5	0	1.02643	93.9302	0.0804789	0.16344	-1.3571
4.76_315.1119m/z	Leu Phe 19905			315.112	4.7627		1																																		M+K-2H	C15H22N2O3	38.5	0	1.02643	93.9302	0.0804789	0.16344	-1.3571
4.76_315.1119m/z	Met Ala Asn 11454			315.112	4.7627		1																																		M-H2O-H	C12H22N4O5S	37.3	0	-3.93901	90.9803	0.0804789	0.16344	-1.3571
4.76_315.1119m/z	Met Ala Asn 11455			315.112	4.7627		1																																		M-H2O-H	C12H22N4O5S	37.3	0	-3.93901	90.9803	0.0804789	0.16344	-1.3571
4.76_315.1119m/z	Met Ala Asn 11456			315.112	4.7627		1																																		M-H2O-H	C12H22N4O5S	37.3	0	-3.93901	90.9803	0.0804789	0.16344	-1.3571
4.76_315.1119m/z	Met Asn Ala 14179			315.112	4.7627		1																																		M-H2O-H	C12H22N4O5S	37.3	0	-3.93901	90.9803	0.0804789	0.16344	-1.3571
4.76_315.1119m/z	Met Asn Ala 14180			315.112	4.7627		1																																		M-H2O-H	C12H22N4O5S	37.3	0	-3.93901	90.9803	0.0804789	0.16344	-1.3571
4.76_315.1119m/z	Met Asn Ala 14181			315.112	4.7627		1																																		M-H2O-H	C12H22N4O5S	37.3	0	-3.93901	90.9803	0.0804789	0.16344	-1.3571
4.76_315.1119m/z	Phe Ile 19796			315.112	4.7627		1																																		M+K-2H	C15H22N2O3	38.5	0	1.02643	93.9302	0.0804789	0.16344	-1.3571
4.76_315.1119m/z	Phe Ile 19797			315.112	4.7627		1																																		M+K-2H	C15H22N2O3	38.5	0	1.02643	93.9302	0.0804789	0.16344	-1.3571
4.76_315.1119m/z	Phe Ile 19798			315.112	4.7627		1																																		M+K-2H	C15H22N2O3	38.5	0	1.02643	93.9302	0.0804789	0.16344	-1.3571
4.76_315.1119m/z	Phe Leu 19799			315.112	4.7627		1																																		M+K-2H	C15H22N2O3	38.5	0	1.02643	93.9302	0.0804789	0.16344	-1.3571
4.76_315.1119m/z	Phe Leu 19800			315.112	4.7627		1																																		M+K-2H	C15H22N2O3	38.5	0	1.02643	93.9302	0.0804789	0.16344	-1.3571
4.76_315.1119m/z	Phe Leu 19801			315.112	4.7627		1																																		M+K-2H	C15H22N2O3	38.5	0	1.02643	93.9302	0.0804789	0.16344	-1.3571
4.76_315.1119m/z	Val Asn Cys 16767			315.112	4.7627		1																																		M-H2O-H	C12H22N4O5S	37.3	0	-3.93901	90.9803	0.0804789	0.16344	-1.3571
4.76_315.1119m/z	Val Asn Cys 16768			315.112	4.7627		1																																		M-H2O-H	C12H22N4O5S	37.3	0	-3.93901	90.9803	0.0804789	0.16344	-1.3571
4.76_315.1119m/z	Val Asn Cys 16769			315.112	4.7627		1																																		M-H2O-H	C12H22N4O5S	37.3	0	-3.93901	90.9803	0.0804789	0.16344	-1.3571
4.76_317.1087m/z	Ala Asn Asp 11104			317.109	4.7627		1																																		M-H	C11H18N4O7	37.6	0	-4.80194	93.6219	0.0720926	0.151705	-1.44445
4.76_317.1087m/z	Ala Asn Asp 11105			317.109	4.7627		1																																		M-H	C11H18N4O7	37.6	0	-4.80194	93.6219	0.0720926	0.151705	-1.44445
4.76_317.1087m/z	Ala Asn Asp 11106			317.109	4.7627		1																																		M-H	C11H18N4O7	37.6	0	-4.80194	93.6219	0.0720926	0.151705	-1.44445
4.76_317.1087m/z	Asn Ala Asp 10000			317.109	4.7627		1																																		M-H	C11H18N4O7	37.6	0	-4.80194	93.6219	0.0720926	0.151705	-1.44445
4.76_317.1087m/z	Asn Ala Asp 10001			317.109	4.7627		1																																		M-H	C11H18N4O7	37.6	0	-4.80194	93.6219	0.0720926	0.151705	-1.44445
4.76_317.1087m/z	Asn Ala Asp 10002			317.109	4.7627		1																																		M-H	C11H18N4O7	37.6	0	-4.80194	93.6219	0.0720926	0.151705	-1.44445
4.76_317.1087m/z	Asn Asp Ala 14233			317.109	4.7627		1																																		M-H	C11H18N4O7	37.6	0	-4.80194	93.6219	0.0720926	0.151705	-1.44445
4.76_317.1087m/z	Asn Asp Ala 14234			317.109	4.7627		1																																		M-H	C11H18N4O7	37.6	0	-4.80194	93.6219	0.0720926	0.151705	-1.44445
4.76_317.1087m/z	Asn Asp Ala 14235			317.109	4.7627		1																																		M-H	C11H18N4O7	37.6	0	-4.80194	93.6219	0.0720926	0.151705	-1.44445
4.76_317.1087m/z	Asp Asn Ala 11182			317.109	4.7627		1																																		M-H	C11H18N4O7	37.6	0	-4.80194	93.6219	0.0720926	0.151705	-1.44445
4.76_317.1087m/z	Asp Asn Ala 11183			317.109	4.7627		1																																		M-H	C11H18N4O7	37.6	0	-4.80194	93.6219	0.0720926	0.151705	-1.44445
4.76_317.1087m/z	Asp Asn Ala 11184			317.109	4.7627		1																																		M-H	C11H18N4O7	37.6	0	-4.80194	93.6219	0.0720926	0.151705	-1.44445
4.76_317.1087m/z	Asp Gln Gly 25418			317.109	4.7627		1																																		M-H	C11H18N4O7	37.6	0	-4.80194	93.6219	0.0720926	0.151705	-1.44445
4.76_317.1087m/z	Asp Gln Gly 25419			317.109	4.7627		1																																		M-H	C11H18N4O7	37.6	0	-4.80194	93.6219	0.0720926	0.151705	-1.44445
4.76_317.1087m/z	Asp Gln Gly 25420			317.109	4.7627		1																																		M-H	C11H18N4O7	37.6	0	-4.80194	93.6219	0.0720926	0.151705	-1.44445
4.76_317.1087m/z	Glu Asn Gly 12466			317.109	4.7627		1																																		M-H	C11H18N4O7	37.6	0	-4.80194	93.6219	0.0720926	0.151705	-1.44445
4.76_317.1087m/z	Glu Asn Gly 12467			317.109	4.7627		1																																		M-H	C11H18N4O7	37.6	0	-4.80194	93.6219	0.0720926	0.151705	-1.44445
4.76_317.1087m/z	Glu Asn Gly 12468			317.109	4.7627		1																																		M-H	C11H18N4O7	37.6	0	-4.80194	93.6219	0.0720926	0.151705	-1.44445
4.76_317.1087m/z	Gly Asp Gln 9776			317.109	4.7627		1																																		M-H	C11H18N4O7	37.6	0	-4.80194	93.6219	0.0720926	0.151705	-1.44445
4.76_317.1087m/z	Gly Asp Gln 9777			317.109	4.7627		1																																		M-H	C11H18N4O7	37.6	0	-4.80194	93.6219	0.0720926	0.151705	-1.44445
4.76_317.1087m/z	Gly Asp Gln 9778			317.109	4.7627		1																																		M-H	C11H18N4O7	37.6	0	-4.80194	93.6219	0.0720926	0.151705	-1.44445
4.76_317.1087m/z	HMDB0015038		Methdilazine	317.109	4.7627		1																																		M+Na-2H	C18H20N2S	36.4	0	-2.16957	84.4279	0.0720926	0.151705	-1.44445
4.75_357.2145m/z	Asn Ile Ile 4887			357.214	4.75393		1																																		M-H	C16H30N4O5	38.3	0	0.414673	92.0723	0.439003	0.339766	1.14136
4.75_357.2145m/z	Asn Ile Ile 4888			357.214	4.75393		1																																		M-H	C16H30N4O5	38.3	0	0.414673	92.0723	0.439003	0.339766	1.14136
4.75_357.2145m/z	Asn Ile Ile 4889			357.214	4.75393		1																																		M-H	C16H30N4O5	38.3	0	0.414673	92.0723	0.439003	0.339766	1.14136
4.75_357.2145m/z	Asn Ile Leu 20318			357.214	4.75393		1																																		M-H	C16H30N4O5	38.3	0	0.414673	92.0723	0.439003	0.339766	1.14136
4.75_357.2145m/z	Asn Ile Leu 20319			357.214	4.75393		1																																		M-H	C16H30N4O5	38.3	0	0.414673	92.0723	0.439003	0.339766	1.14136
4.75_357.2145m/z	Asn Ile Leu 20320			357.214	4.75393		1																																		M-H	C16H30N4O5	38.3	0	0.414673	92.0723	0.439003	0.339766	1.14136
4.75_357.2145m/z	Asn Leu Ile 6397			357.214	4.75393		1																																		M-H	C16H30N4O5	38.3	0	0.414673	92.0723	0.439003	0.339766	1.14136
4.75_357.2145m/z	Asn Leu Ile 6398			357.214	4.75393		1																																		M-H	C16H30N4O5	38.3	0	0.414673	92.0723	0.439003	0.339766	1.14136
4.75_357.2145m/z	Asn Leu Ile 6399			357.214	4.75393		1																																		M-H	C16H30N4O5	38.3	0	0.414673	92.0723	0.439003	0.339766	1.14136
4.75_357.2145m/z	Asn Leu Leu 14259			357.214	4.75393		1																																		M-H	C16H30N4O5	38.3	0	0.414673	92.0723	0.439003	0.339766	1.14136
4.75_357.2145m/z	Asn Leu Leu 14260			357.214	4.75393		1																																		M-H	C16H30N4O5	38.3	0	0.414673	92.0723	0.439003	0.339766	1.14136
4.75_357.2145m/z	Asn Leu Leu 14261			357.214	4.75393		1																																		M-H	C16H30N4O5	38.3	0	0.414673	92.0723	0.439003	0.339766	1.14136
4.75_357.2145m/z	Gln Ile Val 14384			357.214	4.75393		1																																		M-H	C16H30N4O5	38.3	0	0.414673	92.0723	0.439003	0.339766	1.14136
4.75_357.2145m/z	Gln Ile Val 14385			357.214	4.75393		1																																		M-H	C16H30N4O5	38.3	0	0.414673	92.0723	0.439003	0.339766	1.14136
4.75_357.2145m/z	Gln Ile Val 14386			357.214	4.75393		1																																		M-H	C16H30N4O5	38.3	0	0.414673	92.0723	0.439003	0.339766	1.14136
4.75_357.2145m/z	Gln Leu Val 6436			357.214	4.75393		1																																		M-H	C16H30N4O5	38.3	0	0.414673	92.0723	0.439003	0.339766	1.14136
4.75_357.2145m/z	Gln Leu Val 6437			357.214	4.75393		1																																		M-H	C16H30N4O5	38.3	0	0.414673	92.0723	0.439003	0.339766	1.14136
4.75_357.2145m/z	Gln Leu Val 6438			357.214	4.75393		1																																		M-H	C16H30N4O5	38.3	0	0.414673	92.0723	0.439003	0.339766	1.14136
4.75_357.2145m/z	Gln Val Ile 14433			357.214	4.75393		1																																		M-H	C16H30N4O5	38.3	0	0.414673	92.0723	0.439003	0.339766	1.14136
4.75_357.2145m/z	Gln Val Ile 14434			357.214	4.75393		1																																		M-H	C16H30N4O5	38.3	0	0.414673	92.0723	0.439003	0.339766	1.14136
4.75_357.2145m/z	Gln Val Ile 14435			357.214	4.75393		1																																		M-H	C16H30N4O5	38.3	0	0.414673	92.0723	0.439003	0.339766	1.14136
4.75_357.2145m/z	Gln Val Leu 7647			357.214	4.75393		1																																		M-H	C16H30N4O5	38.3	0	0.414673	92.0723	0.439003	0.339766	1.14136
4.75_357.2145m/z	Gln Val Leu 7648			357.214	4.75393		1																																		M-H	C16H30N4O5	38.3	0	0.414673	92.0723	0.439003	0.339766	1.14136
4.75_357.2145m/z	Gln Val Leu 7649			357.214	4.75393		1																																		M-H	C16H30N4O5	38.3	0	0.414673	92.0723	0.439003	0.339766	1.14136
4.75_357.2145m/z	Ile Asn Ile 11352			357.214	4.75393		1																																		M-H	C16H30N4O5	38.3	0	0.414673	92.0723	0.439003	0.339766	1.14136
4.75_357.2145m/z	Ile Asn Ile 11353			357.214	4.75393		1																																		M-H	C16H30N4O5	38.3	0	0.414673	92.0723	0.439003	0.339766	1.14136
4.75_357.2145m/z	Ile Asn Ile 11354			357.214	4.75393		1																																		M-H	C16H30N4O5	38.3	0	0.414673	92.0723	0.439003	0.339766	1.14136
4.75_357.2145m/z	Ile Asn Leu 9875			357.214	4.75393		1																																		M-H	C16H30N4O5	38.3	0	0.414673	92.0723	0.439003	0.339766	1.14136
4.75_357.2145m/z	Ile Asn Leu 9876			357.214	4.75393		1																																		M-H	C16H30N4O5	38.3	0	0.414673	92.0723	0.439003	0.339766	1.14136
4.75_357.2145m/z	Ile Asn Leu 9877			357.214	4.75393		1																																		M-H	C16H30N4O5	38.3	0	0.414673	92.0723	0.439003	0.339766	1.14136
4.75_357.2145m/z	Ile Gln Val 10603			357.214	4.75393		1																																		M-H	C16H30N4O5	38.3	0	0.414673	92.0723	0.439003	0.339766	1.14136
4.75_357.2145m/z	Ile Gln Val 10604			357.214	4.75393		1																																		M-H	C16H30N4O5	38.3	0	0.414673	92.0723	0.439003	0.339766	1.14136
4.75_357.2145m/z	Ile Gln Val 10605			357.214	4.75393		1																																		M-H	C16H30N4O5	38.3	0	0.414673	92.0723	0.439003	0.339766	1.14136
4.75_357.2145m/z	Ile Leu Asn 2044			357.214	4.75393		1																																		M-H	C16H30N4O5	38.3	0	0.414673	92.0723	0.439003	0.339766	1.14136
4.75_357.2145m/z	Ile Leu Asn 2045			357.214	4.75393		1																																		M-H	C16H30N4O5	38.3	0	0.414673	92.0723	0.439003	0.339766	1.14136
4.75_357.2145m/z	Ile Leu Asn 2046			357.214	4.75393		1																																		M-H	C16H30N4O5	38.3	0	0.414673	92.0723	0.439003	0.339766	1.14136
4.75_357.2145m/z	Ile Val Gln 5605			357.214	4.75393		1																																		M-H	C16H30N4O5	38.3	0	0.414673	92.0723	0.439003	0.339766	1.14136
4.75_357.2145m/z	Ile Val Gln 5606			357.214	4.75393		1																																		M-H	C16H30N4O5	38.3	0	0.414673	92.0723	0.439003	0.339766	1.14136
4.75_357.2145m/z	Ile Val Gln 5607			357.214	4.75393		1																																		M-H	C16H30N4O5	38.3	0	0.414673	92.0723	0.439003	0.339766	1.14136
4.75_357.2145m/z	Leu Asn Ile 5653			357.214	4.75393		1																																		M-H	C16H30N4O5	38.3	0	0.414673	92.0723	0.439003	0.339766	1.14136
4.75_357.2145m/z	Leu Asn Ile 5654			357.214	4.75393		1																																		M-H	C16H30N4O5	38.3	0	0.414673	92.0723	0.439003	0.339766	1.14136
4.75_357.2145m/z	Leu Asn Ile 5655			357.214	4.75393		1																																		M-H	C16H30N4O5	38.3	0	0.414673	92.0723	0.439003	0.339766	1.14136
4.75_357.2145m/z	Leu Asn Leu 6970			357.214	4.75393		1																																		M-H	C16H30N4O5	38.3	0	0.414673	92.0723	0.439003	0.339766	1.14136
4.75_357.2145m/z	Leu Asn Leu 6971			357.214	4.75393		1																																		M-H	C16H30N4O5	38.3	0	0.414673	92.0723	0.439003	0.339766	1.14136
4.75_357.2145m/z	Leu Asn Leu 6972			357.214	4.75393		1																																		M-H	C16H30N4O5	38.3	0	0.414673	92.0723	0.439003	0.339766	1.14136
4.75_357.2145m/z	Leu Gln Val 1527			357.214	4.75393		1																																		M-H	C16H30N4O5	38.3	0	0.414673	92.0723	0.439003	0.339766	1.14136
4.75_357.2145m/z	Leu Gln Val 1528			357.214	4.75393		1																																		M-H	C16H30N4O5	38.3	0	0.414673	92.0723	0.439003	0.339766	1.14136
4.75_357.2145m/z	Leu Gln Val 1529			357.214	4.75393		1																																		M-H	C16H30N4O5	38.3	0	0.414673	92.0723	0.439003	0.339766	1.14136
4.75_357.2145m/z	Leu Ile Asn 4709			357.214	4.75393		1																																		M-H	C16H30N4O5	38.3	0	0.414673	92.0723	0.439003	0.339766	1.14136
4.75_357.2145m/z	Leu Ile Asn 4710			357.214	4.75393		1																																		M-H	C16H30N4O5	38.3	0	0.414673	92.0723	0.439003	0.339766	1.14136
4.75_357.2145m/z	Leu Ile Asn 4711			357.214	4.75393		1																																		M-H	C16H30N4O5	38.3	0	0.414673	92.0723	0.439003	0.339766	1.14136
4.75_357.2145m/z	Leu Val Gln 11445			357.214	4.75393		1																																		M-H	C16H30N4O5	38.3	0	0.414673	92.0723	0.439003	0.339766	1.14136
4.75_357.2145m/z	Leu Val Gln 11446			357.214	4.75393		1																																		M-H	C16H30N4O5	38.3	0	0.414673	92.0723	0.439003	0.339766	1.14136
4.75_357.2145m/z	Leu Val Gln 11447			357.214	4.75393		1																																		M-H	C16H30N4O5	38.3	0	0.414673	92.0723	0.439003	0.339766	1.14136
4.75_357.2145m/z	Val Gln Ile 9540			357.214	4.75393		1																																		M-H	C16H30N4O5	38.3	0	0.414673	92.0723	0.439003	0.339766	1.14136
4.75_357.2145m/z	Val Gln Ile 9541			357.214	4.75393		1																																		M-H	C16H30N4O5	38.3	0	0.414673	92.0723	0.439003	0.339766	1.14136
4.75_357.2145m/z	Val Gln Ile 9542			357.214	4.75393		1																																		M-H	C16H30N4O5	38.3	0	0.414673	92.0723	0.439003	0.339766	1.14136
4.75_357.2145m/z	Val Gln Leu 9543			357.214	4.75393		1																																		M-H	C16H30N4O5	38.3	0	0.414673	92.0723	0.439003	0.339766	1.14136
4.75_357.2145m/z	Val Gln Leu 9544			357.214	4.75393		1																																		M-H	C16H30N4O5	38.3	0	0.414673	92.0723	0.439003	0.339766	1.14136
4.75_357.2145m/z	Val Gln Leu 9545			357.214	4.75393		1																																		M-H	C16H30N4O5	38.3	0	0.414673	92.0723	0.439003	0.339766	1.14136
4.75_357.2145m/z	Val Ile Gln 7163			357.214	4.75393		1																																		M-H	C16H30N4O5	38.3	0	0.414673	92.0723	0.439003	0.339766	1.14136
4.75_357.2145m/z	Val Ile Gln 7164			357.214	4.75393		1																																		M-H	C16H30N4O5	38.3	0	0.414673	92.0723	0.439003	0.339766	1.14136
4.75_357.2145m/z	Val Ile Gln 7165			357.214	4.75393		1																																		M-H	C16H30N4O5	38.3	0	0.414673	92.0723	0.439003	0.339766	1.14136
4.75_357.2145m/z	Val Leu Gln 5915			357.214	4.75393		1																																		M-H	C16H30N4O5	38.3	0	0.414673	92.0723	0.439003	0.339766	1.14136
4.75_357.2145m/z	Val Leu Gln 5916			357.214	4.75393		1																																		M-H	C16H30N4O5	38.3	0	0.414673	92.0723	0.439003	0.339766	1.14136
4.75_357.2145m/z	Val Leu Gln 5917			357.214	4.75393		1																																		M-H	C16H30N4O5	38.3	0	0.414673	92.0723	0.439003	0.339766	1.14136
4.74_364.1283m/z	HMDB0032224		N1-(2,4-Dimethoxybenzyl)-n2-(2-(pyridin-2-yl) ethyl)oxalamide	364.128	4.73642		1																																		M+Na-2H	C18H21N3O4	38.3	1.1	1.32242	91.881	0.390116	0.321157	1.1053
4.66_503.2417m/z	HMDB0012496		1-Lyso-2-arachidonoyl-phosphatidate	503.242	4.6576		1																																		M+FA-H	C23H39O7P	36.8	0	0.3569	84.678	0.981681	0.520064	-1.06748
4.66_503.2417m/z	HMDB0062312		1-(5Z,8Z,11Z,14Z-eicosatetraenoyl)-sn-glycero-3-phosphate	503.242	4.6576		1																																		M+FA-H	C23H39O7P	36.8	0	0.3569	84.678	0.981681	0.520064	-1.06748
4.66_503.2417m/z	HMDB0114742		LysoPA(20:4(8Z,11Z,14Z,17Z)/0:0)	503.242	4.6576		1																																		M+FA-H	C23H39O7P	36.8	0	0.3569	84.678	0.981681	0.520064	-1.06748
4.66_503.2417m/z	HMDB0129710		2-(2,4-dihydroxy-5-methoxyphenyl)-3-(3,7-dimethylocta-2,6-dien-1-yl)-7-hydroxy-8-(3-methylbut-2-en-1-yl)-4H-chromen-4-one	503.242	4.6576		1																																		M-H	C31H36O6	34.6	0	-4.37442	77.8744	0.981681	0.520064	-1.06748
4.66_503.2417m/z	HMDB0129835		2-(2,4-dihydroxy-5-methoxyphenyl)-3-(3,7-dimethylocta-2,6-dien-1-yl)-5,7-dihydroxy-6-(3-methylbut-2-en-1-yl)-3,4-dihydro-2H-1-benzopyran-4-one	503.242	4.6576		1																																		M-H2O-H	C31H38O7	34.5	0	-4.22355	77.6687	0.981681	0.520064	-1.06748
4.66_269.0811m/z	(-)-Medicarpin 15407			269.081	4.66198		1																	x																	M-H	C16H14O4	36.1	0	-2.9118	83.8337	0.535668	0.379051	1.09237
4.66_269.0811m/z	(-)-Medicarpin 15408			269.081	4.66198		1																	x																	M-H	C16H14O4	36.1	0	-2.9118	83.8337	0.535668	0.379051	1.09237
4.66_269.0811m/z	(-)-Medicarpin 15409			269.081	4.66198		1																	x																	M-H	C16H14O4	36.1	0	-2.9118	83.8337	0.535668	0.379051	1.09237
4.66_269.0811m/z	(-)-Medicarpin 16256			269.081	4.66198		1																	x																	M-H	C16H14O4	36.1	0	-2.9118	83.8337	0.535668	0.379051	1.09237
4.66_269.0811m/z	(-)-Medicarpin 16257			269.081	4.66198		1																	x																	M-H	C16H14O4	36.1	0	-2.9118	83.8337	0.535668	0.379051	1.09237
4.66_269.0811m/z	(-)-Medicarpin 16258			269.081	4.66198		1																	x																	M-H	C16H14O4	36.1	0	-2.9118	83.8337	0.535668	0.379051	1.09237
4.66_269.0811m/z	4'-Hydroxychalcone 21932			269.081	4.66198		1																	x																	M+FA-H	C15H12O2	36.2	0	-3.51095	85.166	0.535668	0.379051	1.09237
4.66_269.0811m/z	4'-Hydroxychalcone 21933			269.081	4.66198		1																	x																	M+FA-H	C15H12O2	36.2	0	-3.51095	85.166	0.535668	0.379051	1.09237
4.66_269.0811m/z	4'-Hydroxychalcone 21934			269.081	4.66198		1																	x																	M+FA-H	C15H12O2	36.2	0	-3.51095	85.166	0.535668	0.379051	1.09237
4.66_269.0811m/z	Cardamonin 17135			269.081	4.66198		1																	x																	M-H	C16H14O4	36.1	0	-2.9118	83.8337	0.535668	0.379051	1.09237
4.66_269.0811m/z	Cardamonin 17136			269.081	4.66198		1																	x																	M-H	C16H14O4	36.1	0	-2.9118	83.8337	0.535668	0.379051	1.09237
4.66_269.0811m/z	Cardamonin 17137			269.081	4.66198		1																	x																	M-H	C16H14O4	36.1	0	-2.9118	83.8337	0.535668	0.379051	1.09237
4.66_269.0811m/z	Dibenzoylmethane 21611			269.081	4.66198		1																	x																	M+FA-H	C15H12O2	36.2	0	-3.51095	85.166	0.535668	0.379051	1.09237
4.66_269.0811m/z	Dibenzoylmethane 21612			269.081	4.66198		1																	x																	M+FA-H	C15H12O2	36.2	0	-3.51095	85.166	0.535668	0.379051	1.09237
4.66_269.0811m/z	Dibenzoylmethane 21613			269.081	4.66198		1																	x																	M+FA-H	C15H12O2	36.2	0	-3.51095	85.166	0.535668	0.379051	1.09237
4.66_269.0811m/z	Flavanone 26045			269.081	4.66198		1																	x																	M+FA-H	C15H12O2	36.2	0	-3.51095	85.166	0.535668	0.379051	1.09237
4.66_269.0811m/z	Flavanone 26046			269.081	4.66198		1																	x																	M+FA-H	C15H12O2	36.2	0	-3.51095	85.166	0.535668	0.379051	1.09237
4.66_269.0811m/z	Flavanone 26047			269.081	4.66198		1																	x																	M+FA-H	C15H12O2	36.2	0	-3.51095	85.166	0.535668	0.379051	1.09237
4.66_269.0811m/z	HMDB0029303		1-(3-Methoxy-4-hydroxy)-phenyl-6,7-dihydroxy-isochroman	269.081	4.66198		1																	x																	M-H2O-H	C16H16O5	36.1	0	-2.7295	83.6144	0.535668	0.379051	1.09237
4.66_269.0811m/z	HMDB0030579		C.I. Natural Red 20	269.081	4.66198		1																	x																	M-H2O-H	C16H16O5	36.1	0	-2.7295	83.6144	0.535668	0.379051	1.09237
4.66_269.0811m/z	HMDB0030740		11-Methoxyyangonin	269.081	4.66198		1																	x																	M-H2O-H	C16H16O5	36.1	0	-2.7295	83.6144	0.535668	0.379051	1.09237
4.66_269.0811m/z	HMDB0031612		3,5-Dimethoxy-2,7-phenanthrenediol	269.081	4.66198		1																	x																	M-H	C16H14O4	36.1	0	-2.91153	83.8337	0.535668	0.379051	1.09237
4.66_269.0811m/z	HMDB0032584		4-Hydroxychalcone	269.081	4.66198		1																	x																	M+FA-H	C15H12O2	36.2	0	-3.50927	85.166	0.535668	0.379051	1.09237
4.66_269.0811m/z	HMDB0033018		10-Methoxyyangonin	269.081	4.66198		1																	x																	M-H2O-H	C16H16O5	36.1	0	-2.7295	83.6144	0.535668	0.379051	1.09237
4.66_269.0811m/z	HMDB0033305		Isomedicarpin	269.081	4.66198		1																	x																	M-H	C16H14O4	36.1	0	-2.91153	83.8337	0.535668	0.379051	1.09237
4.66_269.0811m/z	HMDB0033702		Pinostrobin chalcone	269.081	4.66198		1																	x																	M-H	C16H14O4	36.1	0	-2.91153	83.8337	0.535668	0.379051	1.09237
4.66_269.0811m/z	HMDB0033759		Dihydroformononetin	269.081	4.66198		1																	x																	M-H	C16H14O4	36.1	0	-2.91153	83.8337	0.535668	0.379051	1.09237
4.66_269.0811m/z	HMDB0033940		Vignafuran	269.081	4.66198		1																	x																	M-H	C16H14O4	36.1	0	-2.91153	83.8337	0.535668	0.379051	1.09237
4.66_269.0811m/z	HMDB0034376		Imperatorin	269.081	4.66198		1																	x																	M-H	C16H14O4	36.1	0	-2.91153	83.8337	0.535668	0.379051	1.09237
4.66_269.0811m/z	HMDB0037319		3-(4-Hydroxyphenyl)-1-(4-hydroxy-2-methoxyphenyl)-2-propen-1-one	269.081	4.66198		1																	x																	M-H	C16H14O4	36.1	0	-2.91153	83.8337	0.535668	0.379051	1.09237
4.66_269.0811m/z	HMDB0040868		4-O-Methylpinosylvic acid	269.081	4.66198		1																	x																	M-H	C16H14O4	36.1	0	-2.91153	83.8337	0.535668	0.379051	1.09237
4.66_269.0811m/z	HMDB0041686		5'-Methoxy-O-desmethylangolensin	269.081	4.66198		1																	x																	M-H2O-H	C16H16O5	36.1	0	-2.7295	83.6144	0.535668	0.379051	1.09237
4.66_269.0811m/z	HMDB0041696		6'-Hydroxyangolensin	269.081	4.66198		1																	x																	M-H2O-H	C16H16O5	36.1	0	-2.7295	83.6144	0.535668	0.379051	1.09237
4.66_269.0811m/z	HMDB0126053		3-(3,4-dihydroxy-2-methoxyphenyl)-1-(3-hydroxyphenyl)propan-1-one	269.081	4.66198		1																	x																	M-H2O-H	C16H16O5	36.1	0	-2.7295	83.6144	0.535668	0.379051	1.09237
4.66_269.0811m/z	HMDB0127762		2-(3-methoxyphenyl)-3,4-dihydro-2H-1-benzopyran-3,5,7-triol	269.081	4.66198		1																	x																	M-H2O-H	C16H16O5	36.1	0	-2.7295	83.6144	0.535668	0.379051	1.09237
4.66_269.0811m/z	HMDB0130377		3-(3-hydroxyphenyl)-7-methoxy-3,4-dihydro-2H-1-benzopyran-4-one	269.081	4.66198		1																	x																	M-H	C16H14O4	36.1	0	-2.91153	83.8337	0.535668	0.379051	1.09237
4.66_269.0811m/z	HMDB0130386		3-(4-hydroxy-3-methoxyphenyl)-3,4-dihydro-2H-1-benzopyran-4,7-diol	269.081	4.66198		1																	x																	M-H2O-H	C16H16O5	36.1	0	-2.7295	83.6144	0.535668	0.379051	1.09237
4.66_269.0811m/z	HMDB0130387		1-(2,4-dihydroxyphenyl)-2-(4-hydroxy-3-methoxyphenyl)propan-1-one	269.081	4.66198		1																	x																	M-H2O-H	C16H16O5	36.1	0	-2.7295	83.6144	0.535668	0.379051	1.09237
4.66_269.0811m/z	HMDB0130388		7-hydroxy-3-(3-methoxyphenyl)-3,4-dihydro-2H-1-benzopyran-4-one	269.081	4.66198		1																	x																	M-H	C16H14O4	36.1	0	-2.91153	83.8337	0.535668	0.379051	1.09237
4.66_269.0811m/z	HMDB0130880		3-(7-hydroxy-3,4-dihydro-2H-1-benzopyran-3-yl)-6-methoxybenzene-1,2-diol	269.081	4.66198		1																	x																	M-H2O-H	C16H16O5	36.1	0	-2.7295	83.6144	0.535668	0.379051	1.09237
4.66_269.0811m/z	HMDB0130881		4-(7-hydroxy-3,4-dihydro-2H-1-benzopyran-3-yl)-3-methoxybenzene-1,2-diol	269.081	4.66198		1																	x																	M-H2O-H	C16H16O5	36.1	0	-2.7295	83.6144	0.535668	0.379051	1.09237
4.66_269.0811m/z	HMDB0130930		3-phenyl-1-(2,4,6-trihydroxy-3-methoxyphenyl)propan-1-one	269.081	4.66198		1																	x																	M-H2O-H	C16H16O5	36.1	0	-2.7295	83.6144	0.535668	0.379051	1.09237
4.66_269.0811m/z	HMDB0132859		3-(4-hydroxyphenyl)-6-methoxy-3,4-dihydro-2H-1-benzopyran-4,7-diol	269.081	4.66198		1																	x																	M-H2O-H	C16H16O5	36.1	0	-2.7295	83.6144	0.535668	0.379051	1.09237
4.66_269.0811m/z	HMDB0132860		7-hydroxy-6-methoxy-3-phenyl-3,4-dihydro-2H-1-benzopyran-4-one	269.081	4.66198		1																	x																	M-H	C16H14O4	36.1	0	-2.91153	83.8337	0.535668	0.379051	1.09237
4.66_269.0811m/z	HMDB0132861		3-(4-methoxyphenyl)-3,4-dihydro-2H-1-benzopyran-4,6,7-triol	269.081	4.66198		1																	x																	M-H2O-H	C16H16O5	36.1	0	-2.7295	83.6144	0.535668	0.379051	1.09237
4.66_269.0811m/z	HMDB0132862		2-(4-methoxyphenyl)-1-(2,4,5-trihydroxyphenyl)propan-1-one	269.081	4.66198		1																	x																	M-H2O-H	C16H16O5	36.1	0	-2.7295	83.6144	0.535668	0.379051	1.09237
4.66_269.0811m/z	HMDB0132899		1-(2,6-dihydroxy-4-methoxyphenyl)-3-(4-hydroxyphenyl)propan-1-one	269.081	4.66198		1																	x																	M-H2O-H	C16H16O5	36.1	0	-2.7295	83.6144	0.535668	0.379051	1.09237
4.66_269.0811m/z	HMDB0132900		1-(2,4-dihydroxy-6-methoxyphenyl)-3-(4-hydroxyphenyl)propan-1-one	269.081	4.66198		1																	x																	M-H2O-H	C16H16O5	36.1	0	-2.7295	83.6144	0.535668	0.379051	1.09237
4.66_269.0811m/z	HMDB0132913		1-(2,4-dihydroxy-6-methoxyphenyl)-3-phenylprop-2-en-1-one	269.081	4.66198		1																	x																	M-H	C16H14O4	36.1	0	-2.91153	83.8337	0.535668	0.379051	1.09237
4.66_269.0811m/z	HMDB0133289		7-hydroxy-8-methoxy-2-phenyl-3,4-dihydro-2H-1-benzopyran-4-one	269.081	4.66198		1																	x																	M-H	C16H14O4	36.1	0	-2.91153	83.8337	0.535668	0.379051	1.09237
4.66_269.0811m/z	HMDB0133301		8-hydroxy-7-methoxy-2-phenyl-3,4-dihydro-2H-1-benzopyran-4-one	269.081	4.66198		1																	x																	M-H	C16H14O4	36.1	0	-2.91153	83.8337	0.535668	0.379051	1.09237
4.66_269.0811m/z	HMDB0133777		3-(2-hydroxy-4-methoxyphenyl)-3,4-dihydro-2H-1-benzopyran-4,7-diol	269.081	4.66198		1																	x																	M-H2O-H	C16H16O5	36.1	0	-2.7295	83.6144	0.535668	0.379051	1.09237
4.66_269.0811m/z	HMDB0133780		1-(2,4-dihydroxyphenyl)-2-(2-hydroxy-4-methoxyphenyl)propan-1-one	269.081	4.66198		1																	x																	M-H2O-H	C16H16O5	36.1	0	-2.7295	83.6144	0.535668	0.379051	1.09237
4.66_269.0811m/z	HMDB0133785		3-(2-hydroxy-4-methoxyphenyl)-3,4-dihydro-2H-1-benzopyran-6,7-diol	269.081	4.66198		1																	x																	M-H2O-H	C16H16O5	36.1	0	-2.7295	83.6144	0.535668	0.379051	1.09237
4.66_269.0811m/z	HMDB0133793		2-(7-hydroxy-3,4-dihydro-2H-1-benzopyran-3-yl)-5-methoxybenzene-1,4-diol	269.081	4.66198		1																	x																	M-H2O-H	C16H16O5	36.1	0	-2.7295	83.6144	0.535668	0.379051	1.09237
4.66_269.0811m/z	HMDB0133796		3-(2-hydroxy-4-methoxyphenyl)-3,4-dihydro-2H-1-benzopyran-7,8-diol	269.081	4.66198		1																	x																	M-H2O-H	C16H16O5	36.1	0	-2.7295	83.6144	0.535668	0.379051	1.09237
4.66_269.0811m/z	HMDB0133964		1-(2,3-dihydroxy-4-methoxyphenyl)-3-(4-hydroxyphenyl)propan-1-one	269.081	4.66198		1																	x																	M-H2O-H	C16H16O5	36.1	0	-2.7295	83.6144	0.535668	0.379051	1.09237
4.66_269.0811m/z	HMDB0133965		1-(2,4-dihydroxy-3-methoxyphenyl)-3-(4-hydroxyphenyl)propan-1-one	269.081	4.66198		1																	x																	M-H2O-H	C16H16O5	36.1	0	-2.7295	83.6144	0.535668	0.379051	1.09237
4.66_269.0811m/z	HMDB0133975		(2E)-1-(2,3-dihydroxy-4-methoxyphenyl)-3-phenylprop-2-en-1-one	269.081	4.66198		1																	x																	M-H	C16H14O4	36.1	0	-2.91153	83.8337	0.535668	0.379051	1.09237
4.66_269.0811m/z	HMDB0133977		(2E)-1-(2,4-dihydroxy-3-methoxyphenyl)-3-phenylprop-2-en-1-one	269.081	4.66198		1																	x																	M-H	C16H14O4	36.1	0	-2.91153	83.8337	0.535668	0.379051	1.09237
4.66_269.0811m/z	HMDB0134596		5-[(E)-2-(3-hydroxy-4-methoxyphenyl)ethenyl]-4-methoxybenzene-1,3-diol	269.081	4.66198		1																	x																	M-H2O-H	C16H16O5	36.1	0	-2.7295	83.6144	0.535668	0.379051	1.09237
4.66_269.0811m/z	HMDB0134605		5-[(E)-2-(3-hydroxy-2,4-dimethoxyphenyl)ethenyl]benzene-1,3-diol	269.081	4.66198		1																	x																	M-H2O-H	C16H16O5	36.1	0	-2.7295	83.6144	0.535668	0.379051	1.09237
4.66_269.0811m/z	HMDB0135092		2-(4-hydroxy-3-methoxyphenyl)-3,4-dihydro-2H-1-benzopyran-3,7-diol	269.081	4.66198		1																	x																	M-H2O-H	C16H16O5	36.1	0	-2.7295	83.6144	0.535668	0.379051	1.09237
4.66_269.0811m/z	HMDB0135404		(2E)-1-(3-hydroxyphenyl)-3-phenylprop-2-en-1-one	269.081	4.66198		1																	x																	M+FA-H	C15H12O2	36.2	0	-3.50927	85.166	0.535668	0.379051	1.09237
4.66_269.0811m/z	HMDB0135599		1-(2-hydroxyphenyl)-3-phenylprop-2-en-1-one	269.081	4.66198		1																	x																	M+FA-H	C15H12O2	36.2	0	-3.50927	85.166	0.535668	0.379051	1.09237
4.66_269.0811m/z	HMDB0135600		3-(3-hydroxyphenyl)-1-phenylprop-2-en-1-one	269.081	4.66198		1																	x																	M+FA-H	C15H12O2	36.2	0	-3.50927	85.166	0.535668	0.379051	1.09237
4.66_269.0811m/z	HMDB0135602		3-(4-hydroxyphenyl)-1-phenylprop-2-en-1-one	269.081	4.66198		1																	x																	M+FA-H	C15H12O2	36.2	0	-3.50927	85.166	0.535668	0.379051	1.09237
4.66_269.0811m/z	HMDB0135603		1-(4-hydroxyphenyl)-3-phenylprop-2-en-1-one	269.081	4.66198		1																	x																	M+FA-H	C15H12O2	36.2	0	-3.50927	85.166	0.535668	0.379051	1.09237
4.66_269.0811m/z	HMDB0135604		1-(3-hydroxyphenyl)-3-phenylprop-2-en-1-one	269.081	4.66198		1																	x																	M+FA-H	C15H12O2	36.2	0	-3.50927	85.166	0.535668	0.379051	1.09237
4.66_269.0811m/z	HMDB0135607		(2E)-1-(4-hydroxyphenyl)-3-phenylprop-2-en-1-one	269.081	4.66198		1																	x																	M+FA-H	C15H12O2	36.2	0	-3.50927	85.166	0.535668	0.379051	1.09237
4.66_269.0811m/z	HMDB0135915		4-(7-hydroxy-5-methoxy-3,4-dihydro-2H-1-benzopyran-3-yl)benzene-1,3-diol	269.081	4.66198		1																	x																	M-H2O-H	C16H16O5	36.1	0	-2.7295	83.6144	0.535668	0.379051	1.09237
4.66_269.0811m/z	HMDB0136526		4-[3-(4-hydroxy-3-methoxyphenyl)oxiran-2-yl]-2-methoxyphenol	269.081	4.66198		1																	x																	M-H2O-H	C16H16O5	36.1	0	-2.7295	83.6144	0.535668	0.379051	1.09237
4.66_269.0811m/z	HMDB0136844		3-(2-hydroxy-4-methoxyphenyl)-3,4-dihydro-2H-1-benzopyran-5,7-diol	269.081	4.66198		1																	x																	M-H2O-H	C16H16O5	36.1	0	-2.7295	83.6144	0.535668	0.379051	1.09237
4.66_269.0811m/z	HMDB0136845		3-(2-hydroxy-4-methoxyphenyl)-3,4-dihydro-2H-1-benzopyran-3,7-diol	269.081	4.66198		1																	x																	M-H2O-H	C16H16O5	36.1	0	-2.7295	83.6144	0.535668	0.379051	1.09237
4.66_269.0811m/z	HMDB0137620		4-(7-hydroxy-3,4-dihydro-2H-1-benzopyran-3-yl)-2-methoxybenzene-1,3-diol	269.081	4.66198		1																	x																	M-H2O-H	C16H16O5	36.1	0	-2.7295	83.6144	0.535668	0.379051	1.09237
4.66_269.0811m/z	HMDB0140885		1-(2,6-dihydroxy-4-methoxyphenyl)-3-hydroxy-3-phenylpropan-1-one	269.081	4.66198		1																	x																	M-H2O-H	C16H16O5	36.1	0	-2.7295	83.6144	0.535668	0.379051	1.09237
4.66_269.0811m/z	HMDB0140886		1-(2,6-dihydroxy-4-methoxyphenyl)-3-(3-hydroxyphenyl)propan-1-one	269.081	4.66198		1																	x																	M-H2O-H	C16H16O5	36.1	0	-2.7295	83.6144	0.535668	0.379051	1.09237
4.66_269.0811m/z	HMDB0140887		3-phenyl-1-(2,3,6-trihydroxy-4-methoxyphenyl)propan-1-one	269.081	4.66198		1																	x																	M-H2O-H	C16H16O5	36.1	0	-2.7295	83.6144	0.535668	0.379051	1.09237
4.66_269.0811m/z	HMDB0140888		1-(2,6-dihydroxy-4-methoxyphenyl)-3-(2-hydroxyphenyl)propan-1-one	269.081	4.66198		1																	x																	M-H2O-H	C16H16O5	36.1	0	-2.7295	83.6144	0.535668	0.379051	1.09237
4.66_269.0811m/z	HMDB0141385		(2E)-3-(3-hydroxyphenyl)-1-phenylprop-2-en-1-one	269.081	4.66198		1																	x																	M+FA-H	C15H12O2	36.2	0	-3.50927	85.166	0.535668	0.379051	1.09237
4.66_269.0811m/z	HMDB0141386		(2E)-3-(4-hydroxyphenyl)-1-phenylprop-2-en-1-one	269.081	4.66198		1																	x																	M+FA-H	C15H12O2	36.2	0	-3.50927	85.166	0.535668	0.379051	1.09237
4.66_269.0811m/z	HMDB0141387		2-benzoyl-3-phenyloxirane	269.081	4.66198		1																	x																	M+FA-H	C15H12O2	36.2	0	-3.50927	85.166	0.535668	0.379051	1.09237
4.66_269.0811m/z	Imperatorin 16170			269.081	4.66198		1																	x																	M-H	C16H14O4	36.1	0	-2.9118	83.8337	0.535668	0.379051	1.09237
4.66_269.0811m/z	Imperatorin 16171			269.081	4.66198		1																	x																	M-H	C16H14O4	36.1	0	-2.9118	83.8337	0.535668	0.379051	1.09237
4.66_269.0811m/z	Imperatorin 16172			269.081	4.66198		1																	x																	M-H	C16H14O4	36.1	0	-2.9118	83.8337	0.535668	0.379051	1.09237
4.66_269.0811m/z	Iriflophenone Trimethyl Ether 19165			269.081	4.66198		1																	x																	M-H2O-H	C16H16O5	36.1	0	-2.73085	83.6144	0.535668	0.379051	1.09237
4.66_269.0811m/z	Iriflophenone Trimethyl Ether 19166			269.081	4.66198		1																	x																	M-H2O-H	C16H16O5	36.1	0	-2.73085	83.6144	0.535668	0.379051	1.09237
4.66_269.0811m/z	Iriflophenone Trimethyl Ether 19167			269.081	4.66198		1																	x																	M-H2O-H	C16H16O5	36.1	0	-2.73085	83.6144	0.535668	0.379051	1.09237
4.66_269.0811m/z	Iriflophenone Trimethyl Ether 26780			269.081	4.66198		1																	x																	M-H2O-H	C16H16O5	36.1	0	-2.73085	83.6144	0.535668	0.379051	1.09237
4.66_269.0811m/z	Iriflophenone Trimethyl Ether 26781			269.081	4.66198		1																	x																	M-H2O-H	C16H16O5	36.1	0	-2.73085	83.6144	0.535668	0.379051	1.09237
4.66_269.0811m/z	Iriflophenone Trimethyl Ether 26782			269.081	4.66198		1																	x																	M-H2O-H	C16H16O5	36.1	0	-2.73085	83.6144	0.535668	0.379051	1.09237
4.66_269.0811m/z	Isoimperatorin 16188			269.081	4.66198		1																	x																	M-H	C16H14O4	36.1	0	-2.9118	83.8337	0.535668	0.379051	1.09237
4.66_269.0811m/z	Isoimperatorin 16189			269.081	4.66198		1																	x																	M-H	C16H14O4	36.1	0	-2.9118	83.8337	0.535668	0.379051	1.09237
4.66_269.0811m/z	Isoimperatorin 16190			269.081	4.66198		1																	x																	M-H	C16H14O4	36.1	0	-2.9118	83.8337	0.535668	0.379051	1.09237
4.66_269.0811m/z	Marmesin Acetate 24813			269.081	4.66198		1																	x																	M-H2O-H	C16H16O5	36.1	0	-2.73085	83.6144	0.535668	0.379051	1.09237
4.66_269.0811m/z	Marmesin Acetate 24814			269.081	4.66198		1																	x																	M-H2O-H	C16H16O5	36.1	0	-2.73085	83.6144	0.535668	0.379051	1.09237
4.66_270.0845m/z	Acyclovir 17648			270.084	4.66198		1																																		M+FA-H	C8H11N5O3	37.8	0	0.461393	89.8082	0.572173	0.392196	1.08978
4.66_270.0845m/z	Acyclovir 17649			270.084	4.66198		1																																		M+FA-H	C8H11N5O3	37.8	0	0.461393	89.8082	0.572173	0.392196	1.08978
4.66_270.0845m/z	Acyclovir 17650			270.084	4.66198		1																																		M+FA-H	C8H11N5O3	37.8	0	0.461393	89.8082	0.572173	0.392196	1.08978
4.66_270.0845m/z	Acyclovir 17651			270.084	4.66198		1																																		M+FA-H	C8H11N5O3	37.8	0	0.461393	89.8082	0.572173	0.392196	1.08978
4.66_270.0845m/z	Acyclovir 17652			270.084	4.66198		1																																		M+FA-H	C8H11N5O3	37.8	0	0.461393	89.8082	0.572173	0.392196	1.08978
4.66_270.0845m/z	Acyclovir 17653			270.084	4.66198		1																																		M+FA-H	C8H11N5O3	37.8	0	0.461393	89.8082	0.572173	0.392196	1.08978
4.66_270.0845m/z	HMDB0012144		2-Amino-4-oxo-6-(1',2',3'-trihydroxypropyl)-diquinoid-7,8-dihydroxypterin	270.084	4.66198		1																																		M-H2O-H	C9H15N5O6	37.5	0	0.358423	88.1049	0.572173	0.392196	1.08978
4.66_270.0845m/z	HMDB0014925		Aciclovir	270.084	4.66198		1																																		M+FA-H	C8H11N5O3	37.8	0	0.460347	89.8082	0.572173	0.392196	1.08978
4.66_272.0816m/z	HMDB0041819		7-Aminonitrazepam	272.082	4.66198		1																																		M+Na-2H	C15H13N3O	36.4	2.01	4.11859	85.0467	0.652561	0.41948	1.07831
4.66_272.0816m/z	7-Aminonitrazepam 17097			272.082	4.66198		1																																		M+Na-2H	C15H13N3O	36	0	4.11879	85.0467	0.652561	0.41948	1.07831
4.66_272.0816m/z	7-Aminonitrazepam 17098			272.082	4.66198		1																																		M+Na-2H	C15H13N3O	36	0	4.11879	85.0467	0.652561	0.41948	1.07831
4.66_272.0816m/z	7-Aminonitrazepam 17099			272.082	4.66198		1																																		M+Na-2H	C15H13N3O	36	0	4.11879	85.0467	0.652561	0.41948	1.07831
4.67_439.2200m/z	Arg Phe His 6448			439.22	4.66635		1																																		M-H2O-H	C21H30N8O4	36.7	0	-2.43501	86.3656	0.829176	0.476518	-1.01486
4.67_439.2200m/z	Arg Phe His 6449			439.22	4.66635		1																																		M-H2O-H	C21H30N8O4	36.7	0	-2.43501	86.3656	0.829176	0.476518	-1.01486
4.67_439.2200m/z	Arg Phe His 6450			439.22	4.66635		1																																		M-H2O-H	C21H30N8O4	36.7	0	-2.43501	86.3656	0.829176	0.476518	-1.01486
4.67_439.2200m/z	His Arg Phe 7942			439.22	4.66635		1																																		M-H2O-H	C21H30N8O4	36.7	0	-2.43501	86.3656	0.829176	0.476518	-1.01486
4.67_439.2200m/z	His Arg Phe 7943			439.22	4.66635		1																																		M-H2O-H	C21H30N8O4	36.7	0	-2.43501	86.3656	0.829176	0.476518	-1.01486
4.67_439.2200m/z	His Arg Phe 7944			439.22	4.66635		1																																		M-H2O-H	C21H30N8O4	36.7	0	-2.43501	86.3656	0.829176	0.476518	-1.01486
[truncated: 43,877 more rows]
[truncated: 72 more columns]
