# Supplementary material for: Serine Deamination Is a New Acid Tolerance Mechanism Observed in Uropathogenic Escherichia coli
Source: mBio. 2022 Dec 5;13(6):e02963-22. doi: 10.1128/mbio.02963-22 (PMC9765748; doi:10.1128/mbio.02963-22)
Supplement: DATA SET S3 [file mbio.02963-22-s0010.xlsx]

## Sheet: wt_btssypdb_sdac_biorep1-3_0_15
		avg	norm								read 1	read 2	AVG	normalize	sa	sv	c
8050154	7980530	8015342	0							wt 0	52295588	68164456	60230022	52214680	0.17834	25	0.0071336
70424840	74056488	72240664	64225322							wt 15	129580656	156814512	143197584	135182242	0.419693	25	0.0167877
121969832	125827264	123898548	115883206							butt 0	593267712	643059072	618163392	610148050	1.80137	25	0.0720549
187933184	204282688	196107936	188092594							butt 15	623383296	616040256	619711776	611696434	1.80588	25	0.0722351
254170304	277724320	265947312	257931970							sdac 0	281366112	300498560	290932336	282916994	0.849455	25	0.0339782
327840032	389386272	358613152	350597810							sdac 15	153827936	143681872	148754904	140739562	0.43586	25	0.0174344
										wt 0	170296944	167298624	168797784	160782442	0.494164	25	0.0197666
										wt 15	131614536	170708400	151161468	143146126	0.44286	25	0.0177144
										butt 0	191830288	174513472	183171880	175156538	0.535979	25	0.0214392
0	0									butt 15	167930672	190571984	179251328	171235986	0.524574	25	0.020983
0.2	64225322									sdac 0	128601112	138347936	133474524	125459182	0.391409	25	0.0156564
0.4	115883206									sdac 15	160257712	155228016	157742864	149727522	0.462006	25	0.0184802
0.6	188092594									wt 0	67445128	54559876	61002502	52987160	0.180587	25	0.00722348
0.8	257931970									wt 15	142509456	137308944	139909200	131893858	0.410127	25	0.0164051
1	350597810									butt 0	140333680	143825568	142079624	134064282	0.416441	25	0.0166576
										butt 15	116362416	138106352	127234384	119219042	0.373256	25	0.0149302
										sdac 0	391201792	364137504	377669648	369654306	1.10177	25	0.044071
										sdac 15	231075072	293089984	262082528	254067186	0.76553	25	0.0306212
										wt 0	377392512	497395264	437393888	429378546	1.27551	25	0.0510205
										wt 0 hcl	391205568	401809056	396507312	388491970	1.15657	25	0.0462629
										wt 15	46814516	43245136	45029826	37014484	0.134122	25	0.0053649
										wt 15 hcl	626918848	709845824	668382336	660366994	1.94746	25	0.0778984
										wt 0	565270400	576283584	570776992	562761650	1.66353	25	0.066541
										wt 0 hcl	517662784	489407168	503534976	495519634	1.46792	25	0.0587167
										wt 15	76261128	87876400	82068764	74053422	0.241869	25	0.00967476
										wt 15 hcl	850901184	879582848	865242016	857226674	2.52013	25	0.100805
										wt 0	320436096	344539520	332487808	324472466	0.97034	25	0.0388136
										wt 0 hcl	331126240	356698240	343912240	335896898	1.00357	25	0.040143
										wt 15	42596712	46740704	44668708	36653366	0.133072	25	0.00532288
										wt 15 hcl	228023584	283867040	255945312	247929970	0.747677	25	0.0299071

## Sheet: wt_60_180_biorep1
std 1	std 2	avg	normalization								read 1	read 2	AVG	normalize	sa	sv	c
20634938	20663634	20649286	0
76283368	79814920	78049144	57399858						ex	wt 60	81091048	73882384	77486716	56837430	0.183457	25	0.00733827
147807584	147299056	147553320	126904034							wt 180	64493392	61725900	63109646	42460360	0.143516	25	0.00574064
221393840	223736672	222565256	201915970
349388128	267316320	308352224	287702938						ex HCl	wt 60	64015908	52465716	58240812	37591526	0.12999	25	0.0051996
278908640	333305408	306107024	285457738							wt 180	44847244	43079964	43963604	23314318	0.0903269	25	0.00361308
0	0
0.2	57399858
0.4	126904034
0.6	201915970
0.8	287702938

## Sheet: wt_60_180_biorep2
std 1	std 2	avg	norm									read 1	read 2	AVG	normalize	sa	sv	c
28681816	30663676	29672746	0
109228240	126515896	117872068	88199322							ex	wt 60	121347600	121474752	121411176	91738430	0.192927	25	0.00771709
223041856	216278768	219660312	189987566								wt 180	160852160	150474464	155663312	125990566	0.267136	25	0.0106854
323013728	323450560	323232144	293559398
406387104	406420480	406403792	376731046							ex HCl	wt 60	114589848	111764096	113176972	83504226	0.175087	25	0.00700349
474319872	489739744	482029808	452357062								wt 180	93551680	102400136	97975908	68303162	0.142154	25	0.00568614
0	0
0.2	88199322
0.4	189987566
0.6	293559398
0.8	376731046
1	452357062

## Sheet: wt_60_180_biorep3
std 1	std 2	avg	normalization							read 1	read 2	AVG	normalize	sa	sv	c
20634938	20663634	20649286	0
76283368	79814920	78049144	57399858					ex	wt 60	118415016	111785568	115100292	94451006	0.28795	25	0.011518
147807584	147299056	147553320	126904034						wt 180	92051352	100350272	96200812	75551526	0.235446	25	0.00941784
221393840	223736672	222565256	201915970
349388128	267316320	308352224	287702938					ex HCL	wt 60	155654176	120874408	138264292	117615006	0.352302	25	0.0140921
278908640	333305408	306107024	285457738						wt 180	112561936	141332368	126947152	106297866	0.320862	25	0.0128345
0	0
0.2	57399858
0.4	126904034
0.6	201915970
0.8	287702938

## Sheet: btssypdb_biorep3_0-180_sdaC_1-3
std 1	std 2	avg	norm									read 1	read 2	AVG	normalize	sa	sv	c
7835730	7826878	7831304	0								butt 0	565530624	585606912	575568768	567737464	1.99837	25	0.0799348
57335068	59054396	58194732	50363428								butt 0 hcl	567121024	531301536	549211280	541379976	1.90666	25	0.0762666
111587288	106574432	109080860	101249556								butt 15	491194464	448394304	469794384	461963080	1.63035	25	0.0652138
164421376	164883808	164652592	156821288								butt 15 hcl	721624000	731680832	726652416	718821112	2.52404	25	0.100962
241863248	236940048	239401648	231570344								butt 60	111254288	114622040	112938164	105106860	0.388719	25	0.0155488
289602208	291132416	290367312	282536008								butt 60 hcl	640051456	663453120	651752288	643920984	2.26344	25	0.0905376
											butt 180	109826152	105601392	107713772	99882468	0.370542	25	0.0148217
											butt 180 hcl	78731432	89636184	84183808	76352504	0.288673	25	0.0115469
											sdac 0	122960840	112374096	117667468	109836164	0.405174	25	0.016207
0	0										sdac 0 hcl	277639968	282807040	280223504	272392200	0.970763	25	0.0388305
0.2	50363428										sdac 15	140209888	139109648	139659768	131828464	0.481693	25	0.0192677
0.4	101249556										sdac 15 hcl	1270555904	1295921408	1283238656	1275407352	4.4606	25	0.178424
0.6	156821288										sdac 60	113539216	108442944	110991080	103159776	0.381945	25	0.0152778
0.8	231570344										sdac 60 hcl	143460256	127418616	135439436	127608132	0.467009	25	0.0186804
1	282536008										sdac 180	72401808	84295632	78348720	70517416	0.268371	25	0.0107348
											sdac 180 hcl	84923616	83898192	84410904	76579600	0.289463	25	0.0115785
											sdac 0	83962088	79728808	81845448	74014144	0.280537	25	0.0112215
											sdac 0 hcl	172571344	175629472	174100408	166269104	0.601524	25	0.024061
											sdac 15	144045728	170396288	157221008	149389704	0.542795	25	0.0217118
											sdac 15 hcl	1127311744	1105681280	1116496512	1108665208	3.88045	25	0.155218
											sdac 60	132070432	154165552	143117992	135286688	0.493725	25	0.019749
											sdac 60 hcl	89197848	97693640	93445744	85614440	0.320898	25	0.0128359
											sdac 180	70579248	69894440	70236844	62405540	0.240147	25	0.00960586
											sdac 180 hcl	82738072	75098456	78918264	71086960	0.270352	25	0.0108141
											sdac 0	66090220	65063576	65576898	57745594	0.223933	25	0.00895732
											sdac 0 hcl	100049472	102350776	101200124	93368820	0.347879	25	0.0139151
											sdac 15	184580848	164787520	174684184	166852880	0.603555	25	0.0241422
											sdac 15 hcl	897331968	869397760	883364864	875533560	3.0693	25	0.122772
											sdac 60	127924576	146362128	137143352	129312048	0.472937	25	0.0189175
											sdac 60 hcl	82683224	68577864	75630544	67799240	0.258913	25	0.0103565
											sdac 180	64652592	75471280	70061936	62230632	0.239538	25	0.00958152
											sdac 180 hcl	70461200	131445592	100953396	93122092	0.34702	25	0.0138808

## Sheet: btssypdB_bioreps1-2
std 1	std 2	avg	norm								1	2	AVG	normalize	sa	sv	c
8500124	7945092	8222608	0							butt 0	829266432	754198528	791732480	783509872	1.45134	25	0.0580536
104161712	106642424	105402068	97179460							butt 0 hcl	748640832	760205696	754423264	746200656	1.38293	25	0.0553174
207590512	202629536	205110024	196887416							butt 15	644295040	640400192	642347616	634125008	1.17744	25	0.0470977
334613856	325111456	329862656	321640048							butt 15 hcl	1094107392	1166580352	1130343872	1122121264	2.07219	25	0.0828875
437884224	454837376	446360800	438138192							butt 60	123335288	108293784	115814536	107591928	0.212038	25	0.00848152
536763008	547755328	542259168	534036560							butt 60 hcl	1281248256	1480295040	1380771648	1372549040	2.53135	25	0.101254
										butt 180	74617088	83287024	78952056	70729448	0.14445	25	0.005778
										butt 180 hcl	74546736	81548200	78047468	69824860	0.142792	25	0.00571166
										butt 0	741831616	853558656	797695136	789472528	1.46227	25	0.0584909
0	0									butt 0 hcl	491059232	509545920	500302576	492079968	0.917001	25	0.03668
0.2	97179460									butt 15	491747552	489840512	490794032	482571424	0.899567	25	0.0359827
0.4	196887416									butt 15 hcl	866174080	816206848	841190464	832967856	1.54202	25	0.0616809
0.6	321640048									butt 60	105370256	107159008	106264632	98042024	0.194528	25	0.00778112
0.8	438138192									butt 60 hcl	956750848	958815808	957783328	949560720	1.7558	25	0.0702319
1	534036560									butt 180	65970264	59163312	62566788	54344180	0.114408	25	0.0045763
										butt 180 hcl	76071400	74669112	75370256	67147648	0.137883	25	0.00551531
